# Supplementary material for: Navitoclax acts synergistically with irradiation to induce apoptosis in preclinical models of H3K27M-altered diffuse midline glioma
Source: Sci Rep. 2025 Dec 22;15:45094. doi: 10.1038/s41598-025-32676-6 (PMC12749289; doi:10.1038/s41598-025-32676-6)
Supplement: Supplementary file 2 — Supplementary Information 2. [file 41598_2025_32676_MOESM2_ESM.xlsx]

## Sheet: New supplementary file 5
Supplementary Table 5: Differential Expression Results between irradiated and non-irradiated cells.
	baseMean= mean of normalized read count across all samples. log2 fold change= log2 Fold change between groups, positive indicates upregulated in irradiated cells.. lfcSE = standard error of the log2 Fold Change. To transform the log2 fold change into standard fold change simply calculate the 2 power of log2 fold change. Stat= Wald statistic= log2 Fold Change/lfcSE, padj= p value adjusted for mult…
	baseMean	log2FoldChange	lfcSE	stat	pvalue	padj
A1BG	91.3301	0.956366	0.497184	1.92357	0.054409	0.185025
A1BG-AS1	167.894	0.15812	0.363935	0.434474	0.663944	0.83277
A1CF	0.186737	1.01637	4.0695	0.249754	0.802778	NA
A2M	18710	2.81307	0.263301	10.6839	1.21e-26	2.62e-23
A2M-AS1	2.70017	-0.430005	3.0032	-0.143182	0.886146	NA
A2ML1	3.8422	0.989861	3.28172	0.301628	0.762936	NA
A2MP1	0	NA	NA	NA	NA	NA
A3GALT2	2.44903	3.4439	3.45649	0.996358	0.319076	NA
A4GALT	300.461	2.0149	0.435325	4.6285	3.68e-06	0.000111548
A4GNT	0	NA	NA	NA	NA	NA
AA06	0	NA	NA	NA	NA	NA
AAAS	853.29	-0.279581	0.289044	-0.96726	0.333414	0.576687
AACS	602.999	-0.0301342	0.256889	-0.117304	0.906619	0.959838
AACSP1	0.186737	1.01637	4.0695	0.249754	0.802778	NA
AADAC	0.543445	2.17697	4.01976	0.541567	0.588117	NA
AADACL2	0	NA	NA	NA	NA	NA
AADACL2-AS1	0.163997	-0.754678	4.06809	-0.185512	0.852828	NA
AADACL3	0	NA	NA	NA	NA	NA
AADACL4	0	NA	NA	NA	NA	NA
AADACP1	0.466173	-0.0227164	4.02189	-0.00564819	0.995493	NA
AADAT	390.212	-1.51494	0.431067	-3.51439	0.000440765	0.00550702
AAED1	266.979	0.205844	0.426417	0.482728	0.629289	0.811497
AAGAB	1674.65	-0.173891	0.247276	-0.703226	0.481915	0.704347
AAK1	1905.26	0.341404	0.258823	1.31907	0.187147	0.408588
AAMDC	152.509	0.227629	0.420561	0.541252	0.588334	0.786285
AAMP	2127.43	0.0545569	0.254403	0.214451	0.830195	0.92269
AANAT	0.804741	0.982245	3.97661	0.247006	0.804904	NA
AAR2	880.493	-0.186138	0.259296	-0.717859	0.472844	0.696922
AARD	83.2497	-1.84627	0.47104	-3.91957	8.87e-05	0.00157619
AARS	4681.87	0.276405	0.285904	0.966773	0.333658	0.576911
AARS2	548.103	-0.639165	0.317617	-2.01238	0.0441802	0.162187
AARSD1	0.156594	-0.764927	4.06983	-0.187951	0.850915	NA
AASDH	308.44	0.275921	0.372759	0.740215	0.45917	0.686581
AASDHPPT	1390.98	-0.963246	0.293854	-3.27797	0.00104556	0.0107196
AASS	1341.13	-0.431488	0.255642	-1.68786	0.0914385	0.259493
AATBC	0.520705	0.996576	4.00981	0.248535	0.803721	NA
AATF	0	NA	NA	NA	NA	NA
AATK	9.50054	0.70789	1.16154	0.609443	0.542231	0.75247
AATK-AS1	0.347529	1.80145	4.03835	0.446086	0.655535	NA
ABALON	15.318	0.698301	0.906825	0.77005	0.44127	0.671547
ABAT	577.607	1.83282	0.346755	5.28562	1.25e-07	6.54e-06
ABCA1	855.676	1.83233	0.355605	5.1527	2.57e-07	1.15e-05
ABCA10	19.9778	1.8248	1.22987	1.48374	0.137879	0.338012
ABCA11P	118.042	-0.947901	0.511196	-1.85428	0.0636991	0.205296
ABCA12	21.7407	2.21779	1.00637	2.20376	0.0275414	0.117747
ABCA13	200.752	2.37939	0.478234	4.97536	6.51e-07	2.52e-05
ABCA17P	4.54818	0.864588	1.74771	0.494697	0.620814	NA
ABCA2	1418.98	1.01298	0.268158	3.77753	0.000158393	0.00248292
ABCA3	764.605	1.16781	0.574044	2.03436	0.0419155	0.156144
ABCA4	52.8829	3.85274	0.937966	4.10755	4e-05	0.000816101
ABCA5	1025.23	1.48226	0.294146	5.03921	4.67e-07	1.91e-05
ABCA6	16.0393	2.20301	1.4517	1.51754	0.12913	0.324164
ABCA7	106.032	2.38063	0.431456	5.51768	3.44e-08	2.16e-06
ABCA8	255.834	0.877608	0.443267	1.97986	0.047719	0.169746
ABCA9	27.8864	0.870884	1.42405	0.611555	0.540832	0.751473
ABCA9-AS1	0	NA	NA	NA	NA	NA
ABCB1	113.738	-0.268698	0.500018	-0.537376	0.591008	0.787958
ABCB10	621.818	-1.17227	0.277964	-4.21735	2.47e-05	0.000551277
ABCB11	0.321583	1.41017	4.04788	0.348371	0.727561	NA
ABCB4	121.9	0.226114	0.428703	0.527436	0.597891	0.792947
ABCB5	3.32375	0.408317	1.90503	0.214336	0.830285	NA
ABCB6	904.543	-0.319886	0.313248	-1.02119	0.307164	0.550004
ABCB7	584.158	-0.417769	0.268717	-1.55468	0.120022	0.309307
ABCB8	248.271	-0.508371	0.42771	-1.18859	0.234602	0.466279
ABCB9	196.276	-0.0383546	0.469881	-0.0816263	0.934944	0.973383
ABCC1	121.343	-0.236584	0.439894	-0.537821	0.590701	0.787719
ABCC10	335.21	0.112335	0.42104	0.266805	0.789619	0.900444
ABCC11	2.93079	0.806119	2.29702	0.350942	0.725632	NA
ABCC12	0.160791	1.00623	4.06776	0.247366	0.804625	NA
ABCC13	0	NA	NA	NA	NA	NA
ABCC2	133.484	0.017182	0.493444	0.0348206	0.972223	0.988746
ABCC3	138.423	2.20239	0.671613	3.27925	0.00104082	0.0106928
ABCC4	980.624	-0.930259	0.245584	-3.78795	0.000151893	0.00239596
ABCC5	688.689	-0.214621	0.369801	-0.580368	0.561666	0.766728
ABCC5-AS1	0	NA	NA	NA	NA	NA
ABCC6	0.324788	0.124469	4.07842	0.030519	0.975653	NA
ABCC6P1	5.97846	2.02572	1.47535	1.37305	0.169738	NA
ABCC6P2	0	NA	NA	NA	NA	NA
ABCC8	11.5908	0.163996	2.06703	0.0793391	0.936763	0.973858
ABCC9	136.023	0.125725	0.445726	0.282068	0.777892	0.895107
ABCD1	207.265	0.44188	0.444838	0.993351	0.320539	0.563885
ABCD2	30.5886	-0.154104	1.34645	-0.114453	0.908879	0.960844
ABCD3	1786.83	-0.565535	0.230181	-2.45692	0.0140134	0.073785
ABCD4	428.004	0.349256	0.352018	0.992154	0.321122	0.56447
ABCE1	4402.16	-0.878626	0.292421	-3.00466	0.00265875	0.021646
ABCF1	0.186737	1.01637	4.0695	0.249754	0.802778	NA
ABCF2	2015.51	-0.422047	0.225033	-1.87549	0.0607258	0.199085
ABCF3	937.431	0.0208095	0.263848	0.0788693	0.937137	0.973858
ABCG1	171.793	0.163193	3.95104	0.0413038	0.967054	0.986732
ABCG2	103.132	-0.761378	0.415697	-1.83157	0.0670157	0.212651
ABCG4	16.3267	1.72976	0.908905	1.90312	0.0570243	0.191274
ABCG5	0.160791	1.00623	4.06776	0.247366	0.804625	NA
ABCG8	0.186737	1.01637	4.0695	0.249754	0.802778	NA
ABHD1	5.96698	-0.424455	1.30186	-0.326036	0.744397	NA
ABHD10	1082.7	-0.0745789	0.30684	-0.243055	0.807963	0.91129
ABHD11	216.39	-0.962905	0.529707	-1.81781	0.0690933	0.216621
ABHD11-AS1	2.53882	-0.44964	2.10162	-0.213949	0.830587	NA
ABHD12	714.338	0.333342	0.263692	1.26413	0.206182	0.434002
ABHD12B	0.826087	-0.21855	3.6688	-0.0595698	0.952498	NA
ABHD13	464.504	-0.535911	0.272534	-1.9664	0.0492524	0.172988
ABHD14A	54.6689	-0.507714	0.541154	-0.938207	0.348138	0.590353
ABHD14A-ACY1	0	NA	NA	NA	NA	NA
ABHD14B	282.223	0.186217	0.298618	0.623598	0.532892	0.745291
ABHD15	142.093	-0.825146	0.435506	-1.89468	0.0581346	0.193842
ABHD16A	0	NA	NA	NA	NA	NA
ABHD16B	1.61705	0.0987439	2.55617	0.0386296	0.969186	NA
ABHD17A	327.809	0.028254	0.298794	0.0945603	0.924664	0.968273
ABHD17B	433.399	-0.185654	0.351457	-0.528241	0.597332	0.792553
ABHD17C	1037.05	0.897932	0.410976	2.18488	0.0288979	0.121522
ABHD2	4280.18	0.996564	0.244523	4.07555	4.59e-05	0.000914681
ABHD3	72.2186	-1.0451	0.462803	-2.2582	0.0239334	0.106454
ABHD4	612.14	1.39585	0.449461	3.10561	0.00189885	0.0167859
ABHD5	620.96	-0.113883	0.307327	-0.370561	0.710965	0.859915
ABHD6	231.483	0.319865	0.328951	0.972378	0.330862	0.574109
ABHD8	58.2845	1.42749	0.615891	2.31776	0.0204625	0.0957664
ABI1	1176.21	0.28335	0.274609	1.03183	0.302152	0.543923
ABI2	3462.48	-0.444786	0.236727	-1.87889	0.060259	0.198133
ABI3	1.8154	-1.80884	3.48485	-0.519058	0.603721	NA
ABI3BP	1275.14	3.56749	0.595619	5.98956	2.1e-09	1.87e-07
ABL1	3447.72	0.47118	0.307603	1.53178	0.125577	0.318434
ABL2	4236.05	0.160281	0.333086	0.4812	0.630374	0.812059
ABLIM1	2361.57	0.439833	0.358867	1.22561	0.220344	0.45011
ABLIM2	20.5721	1.34823	0.86201	1.56405	0.117805	0.306803
ABLIM3	339.046	1.3704	0.562441	2.43651	0.0148296	0.0769846
ABO	0.661962	-0.177787	3.99423	-0.044511	0.964497	NA
ABR	0.156594	-0.764927	4.06983	-0.187951	0.850915	NA
ABRA	0.721003	2.40183	4.00997	0.598966	0.549196	NA
ABRACL	265.812	-0.330777	0.416229	-0.7947	0.426788	0.659811
ABT1	486.367	-0.498929	0.272503	-1.83091	0.0671138	0.212794
ABTB1	178.18	1.84371	0.405984	4.54134	5.59e-06	0.000156175
ABTB2	455.114	1.1064	0.341747	3.2375	0.00120583	0.011958
ACAA1	319.281	-0.085554	0.380305	-0.224962	0.822009	0.918963
ACAA2	442.08	-0.900317	0.45191	-1.99225	0.0463436	0.166536
ACACA	26.3892	-1.16302	0.707289	-1.64434	0.100106	0.275778
ACACB	120.949	-0.411134	0.38343	-1.07225	0.283606	0.524441
ACAD10	417.014	0.575348	0.289982	1.98408	0.0472469	0.168423
ACAD11	52.4314	0.743728	0.53844	1.38126	0.167198	0.382458
ACAD8	340.355	0.162358	0.348996	0.465215	0.641777	0.818808
ACAD9	616.445	-0.709141	0.318731	-2.22489	0.0260885	0.113346
ACADL	65.4734	-1.88139	0.876876	-2.14555	0.0319086	0.130543
ACADM	793.533	-0.726556	0.296337	-2.45179	0.0142149	0.0745344
ACADS	123.233	0.568797	0.427531	1.33042	0.183379	0.40362
ACADSB	337.692	-0.615068	0.394392	-1.55954	0.118869	0.308075
ACADVL	2981.64	0.55457	0.219569	2.52572	0.0115461	0.0643278
ACAN	12.936	1.21104	1.00506	1.20494	0.228227	0.459213
ACAP1	5.65877	2.25221	1.68066	1.34008	0.180221	NA
ACAP2	2795.89	0.260965	0.302998	0.861276	0.389086	0.628271
ACAP3	679.303	0.141504	0.251024	0.563706	0.572954	0.775378
ACAT1	1218.03	-0.980403	0.286678	-3.41987	0.000626506	0.00720432
ACAT2	3138.63	-1.40177	0.231997	-6.04219	1.52e-09	1.43e-07
ACBD3	3303.64	1.13431	0.395191	2.87029	0.004101	0.0299788
ACBD4	50.0375	2.00273	0.566335	3.5363	0.000405773	0.00515488
ACBD5	898.91	0.540423	0.239561	2.25589	0.0240777	0.106798
ACBD6	1101.11	-0.485664	0.257721	-1.88446	0.0595028	0.196607
ACBD7	268.412	-0.159392	0.569285	-0.279986	0.779488	0.895782
ACCS	20.5521	0.364033	1.02606	0.354789	0.722748	0.866622
ACCSL	0.933687	1.65952	4.00239	0.414632	0.678411	NA
ACD	257.991	-0.202709	0.317057	-0.639348	0.522597	0.737432
ACE	6.974	2.13929	1.56749	1.36479	0.17232	0.38976
ACE2	0.65555	1.65361	3.99398	0.414025	0.678855	NA
ACER1	0	NA	NA	NA	NA	NA
ACER2	67.8765	0.323621	0.576573	0.561283	0.574605	0.776688
ACER3	569.972	-0.438289	0.289021	-1.51646	0.129403	0.324496
ACHE	104.944	1.19817	0.571029	2.09827	0.0358811	0.140925
ACIN1	4104.29	-0.588856	0.239953	-2.45405	0.0141259	0.0742223
ACKR1	24.9188	2.656	1.25629	2.11416	0.0345014	0.137307
ACKR2	1.48672	1.60359	3.07063	0.522235	0.601507	NA
ACKR3	271.021	0.969586	0.687058	1.41121	0.158182	0.368571
ACKR4	0.690676	1.4049	3.99054	0.352058	0.724795	NA
ACLY	8054.23	-0.484268	0.2632	-1.83993	0.0657787	0.209968
ACMSD	0	NA	NA	NA	NA	NA
ACO1	1135.07	0.0344703	0.236467	0.145773	0.884101	0.948765
ACO2	2506.06	-0.0239699	0.232689	-0.103013	0.917953	0.966055
ACOT1	25.2726	-0.807522	0.910193	-0.887199	0.374972	0.615189
ACOT11	11.3489	-0.360564	1.4328	-0.251651	0.801311	0.907544
ACOT12	0.973927	2.68351	4.00228	0.670494	0.502543	NA
ACOT13	515.54	0.365976	0.289774	1.26297	0.206599	0.434516
ACOT2	165.415	-0.449781	0.463047	-0.971352	0.331373	0.574553
ACOT4	10.185	0.343347	1.17769	0.291543	0.770636	0.891919
ACOT6	0.68747	2.92403	3.97649	0.735329	0.462139	NA
ACOT7	1166.63	-0.471591	0.298538	-1.57967	0.114183	0.300323
ACOT8	183.795	0.405783	0.356949	1.13681	0.255617	0.492812
ACOT9	795.494	-0.0865806	0.269294	-0.32151	0.747824	0.879899
ACOX1	1369.77	0.431495	0.237263	1.81863	0.0689675	0.216316
ACOX2	108.484	-1.71171	0.734275	-2.33116	0.0197451	0.0936449
ACOX3	201.193	-0.384301	0.51659	-0.743919	0.456926	0.685072
ACOXL	0.860647	1.57077	3.97356	0.395305	0.692618	NA
ACP1	1690.38	-0.354627	0.281565	-1.25949	0.207855	0.435754
ACP2	295.996	-0.198036	0.490261	-0.40394	0.686257	0.845722
ACP5	127.921	4.17629	0.585833	7.12881	1.01e-12	2.25e-10
ACP6	172.672	0.963107	0.671204	1.43489	0.151317	0.358392
ACPP	17.0545	-1.76521	1.05784	-1.66869	0.0951787	0.266412
ACPT	0.496535	0.33393	4.01495	0.0831716	0.933715	NA
ACR	1.1882	3.62398	3.95117	0.917192	0.359042	NA
ACRBP	6.80264	2.86466	1.39324	2.05612	0.0397711	0.150188
ACRC	205.848	3.36385	0.466231	7.21499	5.39e-13	1.24e-10
ACRV1	6.77544	-0.736338	2.46985	-0.298131	0.765603	0.889014
ACSBG1	48.7042	0.197973	0.89576	0.221011	0.825083	0.91992
ACSBG2	0.186737	1.01637	4.0695	0.249754	0.802778	NA
ACSF2	148.082	1.0915	0.4519	2.41536	0.0157195	0.0799654
ACSF3	200.248	-0.00713367	0.32144	-0.0221929	0.982294	0.99285
ACSL1	514.709	0.0687915	0.365311	0.18831	0.850634	0.932164
ACSL3	6159.03	-0.128251	0.269929	-0.47513	0.634694	0.814575
ACSL4	2767.99	-0.297159	0.400495	-0.741979	0.4581	0.685272
ACSL5	25.4563	0.967088	0.907504	1.06566	0.286579	0.527439
ACSL6	47.3874	2.19238	0.73114	2.99858	0.00271241	0.0219178
ACSM1	0.186737	1.01637	4.0695	0.249754	0.802778	NA
ACSM2A	0	NA	NA	NA	NA	NA
ACSM2B	0.347529	1.80145	4.03835	0.446086	0.655535	NA
ACSM3	144.777	0.915787	0.572583	1.5994	0.109733	0.293791
ACSM4	0.160791	1.00623	4.06776	0.247366	0.804625	NA
ACSM5	1.97208	2.16054	3.43417	0.629132	0.529263	NA
ACSM6	0	NA	NA	NA	NA	NA
ACSS1	1089.22	-0.587649	0.2594	-2.26542	0.0234871	0.105351
ACSS2	1179.67	0.386317	0.322221	1.19892	0.230559	0.461453
ACSS3	446.223	0.813822	0.303707	2.67963	0.00737044	0.046485
ACTA1	6.56221	3.2515	1.43811	2.26095	0.0237624	0.106021
ACTA2	1027.12	0.909366	0.452844	2.00812	0.0446305	0.163404
ACTA2-AS1	7.12846	-0.0304704	1.4494	-0.0210228	0.983227	0.993315
ACTB	72042.7	-0.869177	0.351633	-2.47183	0.0134423	0.0715994
ACTBL2	0.678291	2.91805	3.97705	0.733721	0.463119	NA
ACTC1	5.79019	3.10242	1.78342	1.73959	0.0819309	NA
ACTG1	44784.3	-0.421777	0.323636	-1.30325	0.192491	0.4169
ACTG1P17	11.2355	0.85513	1.03127	0.829205	0.406988	0.644735
ACTG1P20	35.5084	0.18841	0.61427	0.306722	0.759055	0.88624
ACTG1P4	3.7188	3.89404	2.32084	1.67786	0.0933742	NA
ACTG2	294.891	-0.137647	0.665645	-0.206787	0.836176	0.925397
ACTL10	3.09993	-0.782589	2.03142	-0.385243	0.700057	NA
ACTL6A	1753.85	-1.06622	0.295063	-3.61353	0.000302055	0.00405499
ACTL6B	1.43453	0.4889	3.96797	0.123212	0.901939	NA
ACTL7A	0	NA	NA	NA	NA	NA
ACTL7B	0.321583	1.41017	4.04788	0.348371	0.727561	NA
ACTL8	4.47332	-2.45674	1.9112	-1.28545	0.198636	NA
ACTL9	0	NA	NA	NA	NA	NA
ACTN1	6261.67	0.254262	0.303011	0.83912	0.401402	0.639902
ACTN1-AS1	0.690676	1.4049	3.99054	0.352058	0.724795	NA
ACTN2	559.69	1.75979	0.414027	4.25042	2.13e-05	0.000484417
ACTN3	1.32046	1.62075	2.67879	0.605031	0.545159	NA
ACTN4	7313.26	-0.122839	0.293428	-0.418633	0.675484	0.839877
ACTR10	654.729	-0.208572	0.323596	-0.644545	0.519222	0.735164
ACTR1A	2025.27	-0.254493	0.25738	-0.988784	0.322769	0.566361
ACTR1B	600.773	0.334387	0.26326	1.27018	0.204022	0.431676
ACTR2	8626.22	-0.321454	0.217475	-1.47812	0.139375	0.340193
ACTR3	5652.11	-0.139459	0.258897	-0.538666	0.590118	0.787581
ACTR3B	280.178	0.301749	0.317325	0.950916	0.341647	0.584253
ACTR3BP2	0	NA	NA	NA	NA	NA
ACTR3BP5	0	NA	NA	NA	NA	NA
ACTR3C	0.50832	2.16721	4.01937	0.539191	0.589755	NA
ACTR5	232.502	-0.340775	0.346063	-0.98472	0.324762	0.568408
ACTR6	693.882	-0.230127	0.271038	-0.849057	0.39585	0.634958
ACTR8	901.868	0.0280853	0.269087	0.104373	0.916873	0.965732
ACTRT1	0	NA	NA	NA	NA	NA
ACTRT2	0.186737	1.01637	4.0695	0.249754	0.802778	NA
ACTRT3	40.3621	-1.78922	0.791409	-2.2608	0.0237718	0.106031
ACVR1	1179.43	0.500996	0.278663	1.79786	0.0721995	0.222581
ACVR1B	612.028	0.302858	0.259368	1.16768	0.242936	0.476959
ACVR1C	107.892	1.60008	0.573428	2.79037	0.00526479	0.036321
ACVR2A	1060.62	-0.279904	0.240685	-1.16295	0.244851	0.479971
ACVR2B	502.76	0.0452588	0.39347	0.115025	0.908426	0.960568
ACVR2B-AS1	21.7969	0.456548	0.800714	0.570176	0.568558	0.771614
ACVRL1	55.6296	1.41287	0.707755	1.99627	0.0459045	0.165705
ACY1	10.5927	-0.56447	1.01826	-0.55435	0.57934	0.780802
ACY3	3.43777	2.08952	2.886	0.72402	0.469053	NA
ACYP1	157.883	-0.143036	0.602759	-0.237302	0.812422	0.913937
ACYP2	84.1314	0.602869	0.689314	0.874592	0.381796	0.622005
ADA	689.544	-0.0999657	0.37816	-0.264348	0.791512	0.901464
ADAD1	0.169971	1.01411	4.06912	0.249222	0.803189	NA
ADAD2	0.186737	1.01637	4.0695	0.249754	0.802778	NA
ADAL	334.125	-0.281622	0.368013	-0.76525	0.444123	0.673803
ADAM10	3993.63	0.296165	0.222106	1.33344	0.182388	0.402727
ADAM11	98.6406	-0.0611669	0.476088	-0.128478	0.897771	0.956044
ADAM12	917.605	0.175809	0.728402	0.241362	0.809274	0.912249
ADAM15	1496.88	-0.189059	0.239173	-0.790469	0.429254	0.661799
ADAM17	1875.16	0.387815	0.244306	1.58741	0.11242	0.297773
ADAM18	0	NA	NA	NA	NA	NA
ADAM19	2404.41	-1.18285	0.527318	-2.24314	0.0248877	0.109302
ADAM1A	60.3176	-0.19267	0.64096	-0.300596	0.763723	0.888268
ADAM2	0	NA	NA	NA	NA	NA
ADAM20	1.01334	0.681931	3.4313	0.198738	0.842468	NA
ADAM20P1	4.24508	3.3526	1.86643	1.79626	0.0724526	NA
ADAM21	22.5698	1.20137	1.05526	1.13846	0.254929	0.49202
ADAM21P1	2.93859	0.816008	2.08975	0.39048	0.696181	NA
ADAM22	581.271	0.0426278	0.330764	0.128877	0.897455	0.95591
ADAM23	186.065	-0.226363	0.651896	-0.347238	0.728412	0.869419
ADAM28	7.18155	1.61253	1.39494	1.15599	0.247686	0.483464
ADAM29	4.34215	2.30934	2.55657	0.903297	0.366368	NA
ADAM30	0.152691	-0.756865	4.06847	-0.186032	0.85242	NA
ADAM32	2.00672	1.36126	2.37589	0.572947	0.566681	NA
ADAM33	179.612	1.14177	0.829954	1.3757	0.168915	0.38545
ADAM3A	0.330762	1.80002	4.03801	0.445769	0.655764	NA
ADAM5	0.695057	2.51684	4.00368	0.628632	0.52959	NA
ADAM6	0	NA	NA	NA	NA	NA
ADAM7	0	NA	NA	NA	NA	NA
ADAM8	62.8266	1.81454	0.790938	2.29416	0.0217812	0.0999818
ADAM9	4357.7	-0.116585	0.407559	-0.286057	0.774834	0.893837
ADAMDEC1	5.3681	5.45718	2.36014	2.31223	0.0207652	NA
ADAMTS1	3215.35	1.32015	0.418575	3.15392	0.00161095	0.0148838
ADAMTS10	56.848	2.37726	0.849029	2.79998	0.00511059	0.0354835
ADAMTS12	474.252	-0.0990632	0.307924	-0.321714	0.74767	0.879896
ADAMTS13	82.9242	1.97772	0.554177	3.56875	0.000358693	0.00466239
ADAMTS14	116.508	2.27101	0.791234	2.87021	0.00410196	0.0299788
ADAMTS15	337.132	-0.275362	0.946627	-0.290888	0.771137	0.891919
ADAMTS16	24	-0.0264888	1.0362	-0.0255635	0.979606	0.991986
ADAMTS17	5.75944	0.320715	1.59893	0.200582	0.841026	NA
ADAMTS18	1.00308	2.40997	3.47906	0.692706	0.488494	NA
ADAMTS19	22.1222	-0.747544	1.06685	-0.700702	0.483489	0.705226
ADAMTS19-AS1	2.27318	-0.433025	2.24834	-0.192597	0.847274	NA
ADAMTS2	0.186737	1.01637	4.0695	0.249754	0.802778	NA
ADAMTS20	88.2585	-1.02828	0.639301	-1.60844	0.107738	0.290143
ADAMTS3	865.328	-0.528958	0.263498	-2.00745	0.0447022	0.163508
ADAMTS4	438.497	2.56503	0.323181	7.93684	2.07e-15	7.05e-13
ADAMTS5	242.773	1.49816	0.637663	2.34945	0.0188011	0.090757
ADAMTS6	367.949	1.67357	0.488339	3.42707	0.000610132	0.00705824
ADAMTS7	238.917	0.590116	0.547193	1.07844	0.280836	0.521212
ADAMTS7P1	0.86226	0.977033	3.97526	0.245778	0.805854	NA
ADAMTS8	2.50167	0.464226	2.24802	0.206504	0.836397	NA
ADAMTS9	969.043	1.86344	0.563631	3.30613	0.000945949	0.0099063
ADAMTS9-AS1	2.24064	0.579011	2.54568	0.227448	0.820075	NA
ADAMTS9-AS2	6.69415	2.46702	1.58661	1.5549	0.11997	0.309279
ADAMTSL1	318.69	0.756976	0.633285	1.19532	0.231964	0.462736
ADAMTSL2	2.64706	1.34297	3.11523	0.431096	0.666398	NA
ADAMTSL3	13.0709	1.47237	1.53733	0.957748	0.33819	0.580505
ADAMTSL4	144.147	3.4297	0.665932	5.15023	2.6e-07	1.16e-05
ADAMTSL4-AS1	5.98009	1.4084	1.39154	1.01212	0.311482	NA
ADAMTSL5	79.4059	0.962426	0.527675	1.8239	0.0681673	0.214741
ADAP1	62.8319	1.65521	0.857934	1.9293	0.0536932	0.183167
ADAP2	7.23976	1.23096	2.08212	0.591203	0.554384	0.762068
ADAR	9968.17	0.184285	0.238069	0.774083	0.438882	0.669553
ADARB1	391.577	0.992264	0.330658	3.00088	0.00269203	0.0218347
ADARB2	65.4168	-0.730268	1.00347	-0.727743	0.466771	0.693343
ADARB2-AS1	0	NA	NA	NA	NA	NA
ADAT1	663.868	-0.534084	0.333838	-1.59983	0.109636	0.293687
ADAT2	341.888	0.0822172	0.334638	0.24569	0.805922	0.909734
ADAT3	64.8856	-1.35456	0.537097	-2.52201	0.0116686	0.0648527
ADCK1	68.5659	-0.53827	0.613612	-0.877216	0.380369	0.62047
ADCK2	221.04	-0.200262	0.401986	-0.498182	0.618356	0.805693
ADCK3	688.464	1.08115	0.274953	3.93214	8.42e-05	0.00151417
ADCK4	281.883	0.00417224	0.320627	0.0130128	0.989618	0.995931
ADCK5	50.0003	0.090626	0.576494	0.157202	0.875086	0.94447
ADCY1	1251.3	-0.793878	0.37575	-2.11278	0.0346193	0.137524
ADCY10	9.46276	2.61026	1.18331	2.20589	0.0273917	0.117306
ADCY10P1	39.6485	1.25908	0.644755	1.95281	0.0508423	0.176381
ADCY2	20.1074	3.3929	1.24664	2.72163	0.00649617	0.0424931
ADCY3	887.324	-0.961866	0.243743	-3.94624	7.94e-05	0.00143802
ADCY4	99.1677	2.65218	0.729815	3.63404	0.000279019	0.00383759
ADCY5	20.9156	1.92815	1.24738	1.54576	0.122163	0.313085
ADCY6	1246.99	0.761183	0.231909	3.28225	0.00102981	0.0106085
ADCY7	343.492	-0.493579	0.354163	-1.39365	0.163424	0.376556
ADCY8	39.999	2.98546	0.934393	3.19508	0.00139793	0.0134235
ADCY9	786.75	0.423269	0.268074	1.57892	0.114354	0.300582
ADCYAP1	0.169971	1.01411	4.06912	0.249222	0.803189	NA
ADCYAP1R1	277.339	-0.354416	0.35709	-0.992512	0.320948	0.564342
ADD1	2220.52	-0.0703773	0.332165	-0.211874	0.832205	0.923896
ADD2	839.305	-0.70237	0.380601	-1.84542	0.0649762	0.208033
ADD3	1120.88	0.0966514	0.259046	0.373105	0.70907	0.858996
ADD3-AS1	3.01414	0.657866	1.82404	0.360664	0.71835	NA
ADGB	1.06853	2.88954	3.99289	0.723672	0.469267	NA
ADGRA1	81.6687	0.222487	3.9512	0.0563087	0.955096	0.980835
ADGRA1-AS1	0.478176	0.479673	4.00034	0.119908	0.904556	NA
ADGRA2	795.283	1.12969	0.340724	3.31556	0.000914608	0.00968525
ADGRA3	1617.72	-0.958337	0.273809	-3.50002	0.000465229	0.00574161
ADGRB1	476.387	-1.29968	0.721944	-1.80025	0.0718213	0.221731
ADGRB2	1675.98	0.536593	0.319117	1.68149	0.0926672	0.261807
ADGRB3	337.281	-0.0706661	0.514767	-0.137278	0.890811	0.952719
ADGRD1	2.58314	3.16495	2.54955	1.24138	0.214467	NA
ADGRE1	28.5404	0.619232	1.24429	0.497659	0.618725	0.805827
ADGRE2	226.971	1.02709	0.73485	1.39769	0.162207	0.374564
ADGRE3	1.03839	1.94236	3.97052	0.489194	0.624704	NA
ADGRE4P	1.02092	1.27103	2.8781	0.441622	0.658762	NA
ADGRE5	2260.88	0.116555	0.319984	0.364252	0.71567	0.863001
ADGRF1	0.488785	-0.0400615	4.02249	-0.00995939	0.992054	NA
ADGRF2	4.52424	0.43533	2.11013	0.206305	0.836553	NA
ADGRF3	5.59508	0.333168	1.48722	0.22402	0.822741	NA
ADGRF4	1.14339	2.2959	3.95937	0.579864	0.562006	NA
ADGRF5	2.89536	0.96784	2.29397	0.421906	0.673093	NA
ADGRG1	4215.7	0.464583	0.424385	1.09472	0.273639	0.513168
ADGRG2	3.41927	0.151152	2.01447	0.0750329	0.940189	NA
ADGRG3	3.57413	4.30197	3.47266	1.23881	0.215416	NA
ADGRG4	0.833108	1.60844	3.97882	0.40425	0.686029	NA
ADGRG5	0.347529	1.80145	4.03835	0.446086	0.655535	NA
ADGRG6	290.965	-0.440478	0.387894	-1.13556	0.256139	0.49335
ADGRG7	19.4193	0.481774	1.66964	0.28855	0.772926	0.892904
ADGRL1	1522.73	0.136169	0.283601	0.480141	0.631127	0.812286
ADGRL2	555.963	-0.967489	0.484342	-1.99753	0.0457674	0.165368
ADGRL3	1032.63	-0.115604	0.663522	-0.174228	0.861686	0.937172
ADGRL3-AS1	0	NA	NA	NA	NA	NA
ADGRL4	1686.68	-1.27267	0.505768	-2.51631	0.0118591	0.0656851
ADGRV1	211.737	-0.633103	0.55373	-1.14334	0.252896	0.489657
ADH1A	0	NA	NA	NA	NA	NA
ADH1B	2.95375	0.474376	3.95104	0.120064	0.904433	NA
ADH1C	0.8769	-0.273355	3.97886	-0.0687017	0.945227	NA
ADH4	1.78556	0.235634	2.52986	0.0931412	0.925791	NA
ADH5	3438.6	-0.240006	0.229887	-1.04402	0.296476	0.53812
ADH6	0	NA	NA	NA	NA	NA
ADH7	0.669111	2.39178	4.01098	0.596307	0.55097	NA
ADHFE1	40.2343	1.34617	0.745141	1.8066	0.0708253	0.21988
ADI1	472.542	-0.340211	0.26828	-1.26812	0.204755	0.432184
ADIG	0.186737	1.01637	4.0695	0.249754	0.802778	NA
ADIPOQ	0.526679	2.17555	4.01993	0.541191	0.588376	NA
ADIPOQ-AS1	0	NA	NA	NA	NA	NA
ADIPOR1	2923.11	0.676264	0.322185	2.09899	0.0358177	0.140807
ADIPOR2	2866.52	-0.293378	0.241273	-1.21596	0.224	0.454087
ADIRF	3.89715	1.63251	2.60575	0.626503	0.530985	NA
ADK	675.059	-0.6465	0.307773	-2.10057	0.0356786	0.140369
ADM	692.11	1.46357	0.541573	2.70245	0.00688311	0.0442828
ADM2	305.837	1.48573	0.390735	3.80239	0.000143308	0.00228915
ADM5	55.6251	-0.656837	0.590532	-1.11228	0.266018	0.504685
ADNP	4229.76	-0.189294	0.263758	-0.717681	0.472954	0.696922
ADNP-AS1	14.76	-1.4105	0.995882	-1.41634	0.156677	0.366338
ADNP2	780.234	-0.556223	0.255373	-2.17808	0.0293999	0.123018
ADO	1356.11	0.0148882	0.251184	0.0592721	0.952735	0.979929
ADORA1	331.004	-0.288095	0.635466	-0.453361	0.650289	0.824527
ADORA2A	3.38732	2.70854	2.0699	1.30854	0.190691	NA
ADORA2A-AS1	1.83799	0.821388	2.85032	0.288174	0.773213	NA
ADORA2B	316.4	-0.383549	0.399267	-0.960633	0.336736	0.579369
ADORA3	0.186737	1.01637	4.0695	0.249754	0.802778	NA
ADPGK	1106.87	-0.0702458	0.280078	-0.250808	0.801963	0.907683
ADPGK-AS1	1.18492	0.907305	2.72944	0.332415	0.739576	NA
ADPRH	59.9777	-0.366068	0.531352	-0.688937	0.490863	0.711956
ADPRHL1	32.0779	-0.0799613	0.726596	-0.110049	0.91237	0.962722
ADPRHL2	580.096	0.101723	0.256288	0.396911	0.691433	0.847979
ADPRM	93.8114	0.89261	0.509141	1.75317	0.0795731	0.23748
ADRA1A	1.62205	1.50445	2.93878	0.511929	0.6087	NA
ADRA1B	10.4366	-0.501235	1.24366	-0.403032	0.686925	0.846181
ADRA1D	3.69929	1.69464	1.83871	0.921647	0.356713	NA
ADRA2A	4.69505	2.68697	1.85993	1.44466	0.148554	NA
ADRA2B	2.34228	1.47028	2.18836	0.671865	0.501669	NA
ADRA2C	3.24908	2.35888	2.45699	0.960066	0.337022	NA
ADRB1	57.5348	0.247086	3.95132	0.0625327	0.950139	0.979075
ADRB2	71.4349	2.11325	0.771427	2.7394	0.00615518	0.040809
ADRB3	0.186737	1.01637	4.0695	0.249754	0.802778	NA
ADRBK1	1133.21	0.141552	0.263731	0.536727	0.591456	0.788348
ADRBK2	503.08	-0.151298	0.316201	-0.478487	0.632304	0.813369
ADRM1	1888.71	-0.361106	0.23286	-1.55074	0.120963	0.310729
ADSL	1998.89	-1.24475	0.354387	-3.51241	0.000444068	0.00553914
ADSS	1578.12	-0.500037	0.283806	-1.7619	0.0780867	0.234311
ADSSL1	41.492	2.29092	0.613134	3.73641	0.000186664	0.00282948
ADTRP	71.2003	2.80441	0.817097	3.43216	0.000598789	0.00696961
AEBP1	2701.7	0.883812	0.318359	2.77615	0.00550062	0.0375207
AEBP2	889.926	-0.211627	0.271406	-0.779743	0.435542	0.667005
AEN	1751.52	-0.264607	0.317987	-0.832131	0.405335	0.643598
AES	3501.9	0.223071	0.236057	0.944987	0.344666	0.587159
AFAP1	1889.29	0.756508	0.420972	1.79705	0.0723276	0.222783
AFAP1-AS1	9.69471	1.49147	1.11157	1.34177	0.179671	0.399464
AFAP1L1	592.779	0.121492	0.330096	0.36805	0.712836	0.861041
AFAP1L2	26.1248	0.366978	1.35962	0.269913	0.787227	0.899371
AFF1	1656.22	0.677236	0.32693	2.0715	0.0383118	0.146636
AFF2	353.875	1.50321	1.71697	0.875502	0.381301	0.621391
AFF3	576.367	0.509705	0.793204	0.64259	0.52049	0.736133
AFF4	3553.01	0.647285	0.239863	2.69856	0.00696399	0.0446468
AFG3L1P	183.452	-0.620952	0.354667	-1.7508	0.07998	0.237945
AFG3L2	1418.34	-0.192253	0.240846	-0.798243	0.424729	0.657863
AFM	0.327994	-1.15937	4.04805	-0.286402	0.77457	NA
AFMID	332.296	0.164575	0.292825	0.562024	0.5741	0.776232
AFP	5.87685	-1.50727	1.95248	-0.77198	0.440126	NA
AFTPH	1008.54	0.476657	0.289375	1.6472	0.0995172	0.274524
AGA	213.006	-0.721832	0.387978	-1.8605	0.0628152	0.203555
AGAP1	2529.76	0.0247765	0.224876	0.110178	0.912268	0.962681
AGAP1-IT1	2.92932	1.76774	1.80917	0.977098	0.328521	NA
AGAP11	15.074	3.39579	1.3274	2.55823	0.0105205	0.0603834
AGAP2	925.92	0.776875	0.2936	2.64604	0.00814413	0.0500311
AGAP2-AS1	195.663	-0.404159	0.423922	-0.95338	0.340397	0.582708
AGAP3	1417.41	0.281959	0.308908	0.912761	0.361368	0.602744
AGAP4	28.1426	0.0902799	0.671635	0.134418	0.893072	0.953503
AGAP5	28.8378	0.208575	0.677457	0.307879	0.758175	0.885944
AGAP6	176.563	0.502308	0.395122	1.27127	0.203632	0.431332
AGAP7P	9.06619	1.15963	1.18975	0.974686	0.329716	0.573368
AGAP9	53.6257	-0.130339	0.541038	-0.240906	0.809628	0.912338
AGBL1	0.638968	0.684396	3.99077	0.171494	0.863835	NA
AGBL1-AS1	0.160791	1.00623	4.06776	0.247366	0.804625	NA
AGBL2	14.7936	1.48567	1.16036	1.28036	0.200418	0.426642
AGBL3	21.6949	-0.42564	0.759363	-0.560523	0.575123	0.777042
AGBL4	0.48558	0.321703	4.02209	0.0799841	0.93625	NA
AGBL4-IT1	0	NA	NA	NA	NA	NA
AGBL5	586.525	0.0122502	0.319135	0.0383855	0.96938	0.987635
AGBL5-AS1	0.160791	1.00623	4.06776	0.247366	0.804625	NA
AGER	0	NA	NA	NA	NA	NA
AGFG1	1848.16	-0.140776	0.276567	-0.509013	0.610743	0.800942
AGFG2	170.853	0.229658	0.465523	0.493334	0.621777	0.807572
AGGF1	1037.04	-0.0186237	0.266414	-0.069905	0.944269	0.976913
AGK	288.393	-0.663723	0.322039	-2.061	0.0393028	0.148902
AGL	548.212	-0.375178	0.357957	-1.04811	0.294588	0.536204
AGMAT	51.3398	-1.04974	0.768348	-1.36623	0.171866	0.389487
AGMO	18.3184	-1.26046	1.4103	-0.893755	0.371453	0.612148
AGO1	1521.53	-0.589279	0.299505	-1.96751	0.0491241	0.172838
AGO2	1162.43	-0.235232	0.298672	-0.787594	0.430935	0.663377
AGO3	665.457	0.194073	0.299049	0.648969	0.516359	0.733097
AGO4	320.444	0.566327	0.33742	1.6784	0.0932682	0.262814
AGPAT1	11.134	-0.227734	1.82751	-0.124614	0.900829	0.956816
AGPAT2	329.412	-0.315841	0.286736	-1.10151	0.270676	0.510124
AGPAT3	1510.11	0.38256	0.363082	1.05365	0.292045	0.533337
AGPAT4	653.327	-0.0994229	0.365656	-0.271903	0.785697	0.898776
AGPAT4-IT1	24.2128	0.946804	0.767472	1.23367	0.217327	0.446841
AGPAT5	2036.39	-0.670885	0.262677	-2.55403	0.0106485	0.0608307
AGPS	2087.86	-0.601794	0.228521	-2.63343	0.00845275	0.051282
AGR2	0.347529	1.80145	4.03835	0.446086	0.655535	NA
AGR3	0	NA	NA	NA	NA	NA
AGRN	3599.94	1.37194	0.295867	4.63702	3.53e-06	0.000107698
AGRP	0	NA	NA	NA	NA	NA
AGT	643.662	2.89127	0.344489	8.39292	4.74e-17	2.56e-14
AGTPBP1	738.248	-0.168588	0.288657	-0.584043	0.559191	0.765073
AGTR1	224.855	-0.758549	0.527439	-1.43818	0.150384	0.356945
AGTR2	0.186737	1.01637	4.0695	0.249754	0.802778	NA
AGTRAP	190.543	0.542004	0.340028	1.594	0.110936	0.295466
AGXT	0.186737	1.01637	4.0695	0.249754	0.802778	NA
AGXT2	0.83809	0.949494	3.07238	0.309042	0.757289	NA
AHCTF1	2620.22	-0.284141	0.29279	-0.970459	0.331818	0.574845
AHCTF1P1	43.6259	-0.245902	0.586042	-0.419599	0.674779	0.839689
AHCY	2880.75	-0.686036	0.247883	-2.76758	0.00564744	0.0382465
AHCYL1	4507.95	0.370619	0.252112	1.47006	0.141546	0.34405
AHCYL2	565.889	0.616162	0.26868	2.2933	0.0218309	0.100117
AHDC1	650.002	-0.190577	0.371871	-0.512482	0.608314	0.799084
AHI1	528.676	0.161573	0.305153	0.529481	0.596472	0.791966
AHNAK	12223.4	0.93849	0.623044	1.5063	0.131991	0.328658
AHNAK2	2202.98	1.84109	0.787348	2.33834	0.0193695	0.0924691
AHR	3197.39	1.30569	0.35122	3.71759	0.000201132	0.00298017
AHRR	454.354	1.01163	0.374366	2.70225	0.00688726	0.0442861
AHSA1	4023.84	-0.438235	0.220801	-1.98475	0.0471719	0.168195
AHSA2	854.965	0.865954	0.242406	3.57233	0.000353825	0.00461099
AHSG	0.503425	-0.738598	4.00933	-0.18422	0.853841	NA
AHSP	0	NA	NA	NA	NA	NA
AICDA	7.34158	4.62989	1.9244	2.40589	0.016133	0.0814813
AIDA	575.412	0.0900031	0.348946	0.257928	0.796462	0.904788
AIF1	0	NA	NA	NA	NA	NA
AIF1L	855.489	-1.06506	0.371814	-2.8645	0.00417673	0.0303749
AIFM1	1135.34	-0.529742	0.294381	-1.79951	0.0719375	0.221954
AIFM2	233.719	-0.0675372	0.450413	-0.149945	0.880808	0.947661
AIFM3	5.9259	0.284229	1.29421	0.219615	0.826171	NA
AIG1	252.61	0.161463	0.420164	0.384286	0.700767	0.853855
AIM1	1523.4	-2.751	0.398608	-6.90152	5.14e-12	9.91e-10
AIM1L	4.75341	1.82546	2.52067	0.724195	0.468946	NA
AIM2	235.345	-0.454082	0.445576	-1.01909	0.30816	0.551068
AIMP1	1300.72	-0.193223	0.304272	-0.635034	0.525406	0.739632
AIMP2	670.948	-0.597624	0.254495	-2.34828	0.0188604	0.0908638
AIP	674.388	0.272703	0.317336	0.859349	0.390148	0.629067
AIPL1	0.330762	1.80002	4.03801	0.445769	0.655764	NA
AIRE	0.339941	1.42118	4.04857	0.351034	0.725563	NA
AIRN	0	NA	NA	NA	NA	NA
AJAP1	0	NA	NA	NA	NA	NA
AJUBA	986.257	0.0344494	0.407103	0.084621	0.932563	0.972188
AK1	504.976	-0.000754691	0.370954	-0.00203446	0.998377	0.999492
AK2	2571.64	-0.168009	0.235086	-0.71467	0.474813	0.698202
AK3	1221.04	0.506796	0.354693	1.42883	0.153053	0.36129
AK4	723.071	0.44042	0.403132	1.09249	0.274616	0.513968
AK5	59.3721	2.60293	0.849044	3.06572	0.00217146	0.0185462
AK6	0.186737	1.01637	4.0695	0.249754	0.802778	NA
AK7	14.9626	3.37823	1.43308	2.35732	0.0184074	0.0891979
AK8	4.4492	0.839908	1.55888	0.538791	0.590031	NA
AK9	43.0531	0.497998	0.607096	0.820294	0.412049	0.648478
AKAP1	1091.63	-0.672727	0.291723	-2.30605	0.0211079	0.097827
AKAP10	744.314	0.199999	0.254654	0.785376	0.432233	0.664373
AKAP11	2404.9	0.250056	0.26676	0.937382	0.348562	0.590477
AKAP12	4106.39	0.177954	0.304359	0.584683	0.558761	0.764975
AKAP13	2296.47	0.988935	0.278939	3.54534	0.000392106	0.00500224
AKAP14	0.730183	2.40397	4.01109	0.599332	0.548951	NA
AKAP17A	0	NA	NA	NA	NA	NA
AKAP2	18.415	0.798521	0.945905	0.844187	0.398565	0.63745
AKAP3	13.5544	2.41179	1.28748	1.87326	0.0610321	0.199613
AKAP4	0	NA	NA	NA	NA	NA
AKAP5	108.667	-1.76724	0.474912	-3.72121	0.000198272	0.00294646
AKAP6	149.068	1.45307	0.743004	1.95566	0.0505047	0.175572
AKAP7	215.958	-0.0638683	0.54663	-0.11684	0.906987	0.959838
AKAP8	789.455	-0.409763	0.242784	-1.68777	0.0914558	0.259493
AKAP8L	1622.18	0.386866	0.241864	1.59952	0.109705	0.293791
AKAP9	1498.15	0.417403	0.277835	1.50234	0.133009	0.330135
AKIP1	321.026	-0.488457	0.365544	-1.33625	0.181468	0.401633
AKIRIN1	2097.46	0.110454	0.249689	0.442365	0.658225	0.828838
AKIRIN2	1092.28	-0.0146197	0.281813	-0.0518774	0.958626	0.982436
AKNA	458.835	0.695962	0.539529	1.28994	0.197071	0.422997
AKNAD1	5.41483	-0.551267	1.44425	-0.381699	0.702685	NA
AKR1A1	1098.25	0.550204	0.328964	1.67254	0.0944187	0.264946
AKR1B1	2556.71	0.253373	0.301172	0.84129	0.400185	0.638971
AKR1B10	23.8337	0.642233	1.3042	0.492435	0.622412	0.80785
AKR1B15	14.6732	3.1049	1.60344	1.9364	0.0528192	0.181452
AKR1C1	866.901	4.30456	0.797071	5.40047	6.65e-08	3.74e-06
AKR1C2	179.568	3.3838	0.763928	4.42947	9.45e-06	0.0002405
AKR1C3	196.437	1.42704	0.417203	3.42049	0.000625092	0.00719831
AKR1C4	0	NA	NA	NA	NA	NA
AKR1C6P	0	NA	NA	NA	NA	NA
AKR1C8P	0.163997	-0.754678	4.06809	-0.185512	0.852828	NA
AKR1D1	0.169971	1.01411	4.06912	0.249222	0.803189	NA
AKR1E2	7.53057	1.51585	2.18184	0.694756	0.487208	0.708517
AKR7A2	424.347	-0.316128	0.278713	-1.13424	0.256693	0.494067
AKR7A2P1	0.186737	1.01637	4.0695	0.249754	0.802778	NA
AKR7A3	7.40782	0.0895968	1.27743	0.0701385	0.944083	0.976854
AKR7L	6.60548	0.783438	1.23729	0.633189	0.52661	0.740708
AKT1	2670.75	-0.3081	0.233319	-1.32051	0.186665	0.407772
AKT1S1	1501.7	-0.313355	0.305719	-1.02498	0.305374	0.547836
AKT2	2521.21	-0.201329	0.24241	-0.830531	0.406239	0.644154
AKT3	0	NA	NA	NA	NA	NA
AKTIP	144.689	0.424979	0.360526	1.17878	0.238487	0.470911
ALAD	497.542	0.109684	0.284161	0.385991	0.699503	0.852992
ALAS1	1399.11	0.11667	0.233397	0.499877	0.617161	0.804821
ALAS2	0.169971	1.01411	4.06912	0.249222	0.803189	NA
ALB	1.05675	2.48721	3.95564	0.628776	0.529496	NA
ALCAM	4655.06	0.835386	0.257997	3.23797	0.00120384	0.0119461
ALDH16A1	405.881	-1.14746	0.378209	-3.03392	0.00241395	0.020107
ALDH18A1	2375.3	0.0782793	0.439378	0.178159	0.858598	0.935714
ALDH1A1	5.21071	3.55167	2.16565	1.64	0.101005	NA
ALDH1A2	5.7326	2.47023	2.06026	1.19899	0.230531	NA
ALDH1A3	214.631	1.60013	1.03426	1.54712	0.121835	0.312438
ALDH1B1	784.828	-0.935377	0.269209	-3.47454	0.000511723	0.00619426
ALDH1L1	93.7186	0.672189	0.769442	0.873606	0.382333	0.622612
ALDH1L1-AS1	0.321583	1.41017	4.04788	0.348371	0.727561	NA
ALDH1L1-AS2	0	NA	NA	NA	NA	NA
ALDH1L2	1725.14	0.104968	0.41946	0.250246	0.802397	0.907683
ALDH2	470.792	0.466361	0.2998	1.55557	0.119809	0.309128
ALDH3A1	84.6798	-0.307331	0.887074	-0.346454	0.729001	0.869782
ALDH3A2	1151.87	0.10539	0.311659	0.338159	0.735243	0.873423
ALDH3B1	100.726	1.14941	0.497164	2.31193	0.0207815	0.0967994
ALDH3B2	0	NA	NA	NA	NA	NA
ALDH4A1	84.3697	-0.170781	0.607322	-0.281203	0.778555	0.895451
ALDH5A1	775.135	-0.140091	0.340585	-0.411326	0.680834	0.842507
ALDH6A1	534.24	1.07457	0.315622	3.40462	0.000662573	0.00752124
ALDH7A1	1238.27	-0.497342	0.258064	-1.9272	0.0539547	0.183769
ALDH8A1	7.74482	3.27763	1.70322	1.92438	0.0543073	0.184762
ALDH9A1	1971.74	-0.41218	0.280914	-1.46728	0.142299	0.345325
ALDOA	12529.2	-0.437897	0.246845	-1.77398	0.0760668	0.230606
ALDOB	0.482374	1.62608	4.03677	0.402817	0.687083	NA
ALDOC	655.051	0.750394	0.367552	2.0416	0.0411911	0.154166
ALG1	296.861	-1.19444	0.501781	-2.38041	0.0172935	0.0853989
ALG10	128.274	-0.596418	0.41449	-1.43892	0.150173	0.356724
ALG10B	359.251	0.0205569	0.281433	0.0730437	0.941771	0.975795
ALG11	169.623	0.253869	0.353096	0.71898	0.472153	0.69632
ALG12	336.029	-0.240685	0.315876	-0.761962	0.446083	0.675165
ALG13	616.343	-0.267496	0.287999	-0.928807	0.352989	0.594915
ALG14	126.104	-0.757652	0.39262	-1.92973	0.0536397	0.183096
ALG1L	0.686957	1.67431	3.99247	0.419367	0.674948	NA
ALG1L2	0.664914	1.31791	3.99148	0.330181	0.741263	NA
ALG1L9P	2.90222	0.904962	2.51867	0.359301	0.71937	NA
ALG2	658.732	0.672648	0.341728	1.96837	0.0490253	0.172641
ALG3	817.159	0.417218	0.285039	1.46372	0.143271	0.346852
ALG5	437.125	-0.2052	0.275451	-0.744959	0.456297	0.684468
ALG6	153.037	-1.34705	0.38239	-3.5227	0.000427181	0.00535496
ALG8	899.939	-0.70341	0.272797	-2.57851	0.00992285	0.0579267
ALG9	498.042	-0.488511	0.277447	-1.76074	0.0782832	0.234648
ALK	420.154	0.764586	0.489203	1.56292	0.118071	0.30726
ALKBH1	374.575	-0.273831	0.282544	-0.969162	0.332464	0.575504
ALKBH2	591.934	-0.479273	0.283345	-1.69149	0.090744	0.258685
ALKBH3	323.51	-0.269203	0.303471	-0.887078	0.375037	0.61523
ALKBH3-AS1	1.06094	3.47494	3.9549	0.878641	0.379596	NA
ALKBH4	267.075	-0.744031	0.412366	-1.8043	0.071185	0.220531
ALKBH5	2132.64	0.314679	0.263958	1.19216	0.2332	0.464406
ALKBH6	164.477	0.488018	0.411814	1.18504	0.236	0.468223
ALKBH7	175.786	0.699149	0.349484	2.00052	0.0454444	0.164529
ALKBH8	535.428	-1.14596	0.365895	-3.13195	0.00173652	0.01571
ALLC	2.09435	4.31498	3.27752	1.31654	0.187994	NA
ALMS1	963.735	-0.718765	0.318239	-2.25857	0.0239104	0.10643
ALMS1-IT1	36.8046	0.937839	1.13927	0.82319	0.4104	0.647531
ALMS1P	0.321583	1.41017	4.04788	0.348371	0.727561	NA
ALOX12	1.15416	2.02524	3.9598	0.51145	0.609036	NA
ALOX12-AS1	18.2346	0.954679	0.889597	1.07316	0.283199	0.523945
ALOX12B	2.3824	4.7152	3.08952	1.52619	0.126962	NA
ALOX12P2	12.0598	2.74624	1.5461	1.77624	0.0756942	0.229937
ALOX15	1.01823	3.46592	3.95555	0.876216	0.380912	NA
ALOX15B	0.321583	1.41017	4.04788	0.348371	0.727561	NA
ALOX15P1	1.49641	2.96449	3.00085	0.987883	0.32321	NA
ALOX5	0	NA	NA	NA	NA	NA
ALOX5AP	0.730183	2.40397	4.01109	0.599332	0.548951	NA
ALOXE3	5.43255	4.44234	2.04379	2.17358	0.0297367	NA
ALPI	0	NA	NA	NA	NA	NA
ALPK1	257.716	1.03534	0.437783	2.36497	0.0180316	0.0879715
ALPK2	8.62467	2.84945	1.29763	2.1959	0.0280993	0.119424
ALPK3	37.4473	1.09423	0.626972	1.74526	0.080939	0.239638
ALPL	192.656	-0.141829	0.775984	-0.182773	0.854976	0.93359
ALPP	0.482374	1.62608	4.03677	0.402817	0.687083	NA
ALPPL2	0.339941	1.42118	4.04857	0.351034	0.725563	NA
ALS2	915.35	0.0671119	0.304411	0.220465	0.825509	0.920048
ALS2CL	25.6682	2.08424	1.13833	1.83096	0.0671064	0.212794
ALS2CR11	51.7186	-0.497687	3.95142	-0.125952	0.89977	0.956816
ALS2CR12	22.1911	0.564932	0.919126	0.61464	0.538792	0.749875
ALX1	0	NA	NA	NA	NA	NA
ALX3	1.70839	2.30032	2.42272	0.949478	0.342377	NA
ALX4	0	NA	NA	NA	NA	NA
ALYREF	1781.48	-1.26817	0.253491	-5.00283	5.65e-07	2.23e-05
AMACR	13.7844	0.513074	0.921251	0.556931	0.577574	0.779034
AMBN	0.356708	1.80626	4.03953	0.447145	0.65477	NA
AMBP	2.58835	-1.99712	2.196	-0.909436	0.36312	NA
AMBRA1	524.258	-0.104918	0.285136	-0.367957	0.712905	0.861041
AMD1	2072.6	-1.2449	0.248113	-5.01747	5.24e-07	2.09e-05
AMDHD1	9.79755	0.25142	1.18374	0.212395	0.831799	0.923862
AMDHD2	136.31	-0.123279	0.440546	-0.279833	0.779606	0.895782
AMELX	0.152691	-0.756865	4.06847	-0.186032	0.85242	NA
AMELY	0	NA	NA	NA	NA	NA
AMER1	393.697	-0.446733	0.296501	-1.50668	0.131892	0.328547
AMER2	1.43951	0.969827	3.74734	0.258804	0.795786	NA
AMER3	0	NA	NA	NA	NA	NA
AMFR	1441.88	0.527723	0.267252	1.97463	0.0483104	0.171081
AMH	158.788	-0.848176	0.409449	-2.0715	0.0383117	0.146636
AMHR2	0.347529	1.80145	4.03835	0.446086	0.655535	NA
AMICA1	0.160791	1.00623	4.06776	0.247366	0.804625	NA
AMIGO1	43.8257	0.283906	0.549213	0.516932	0.605203	0.796961
AMIGO2	291.365	0.54702	0.321127	1.70344	0.0884859	0.253729
AMIGO3	73.993	-0.573743	0.65912	-0.870468	0.384045	0.624124
AMMECR1	925.4	-1.19133	0.273864	-4.35007	1.36e-05	0.000329214
AMMECR1L	1178.36	-0.027928	0.252331	-0.11068	0.91187	0.962562
AMN	5.0954	2.28634	1.92063	1.19041	0.233884	NA
AMN1	87.7192	0.543544	0.552248	0.984238	0.324999	0.56856
AMOT	672.869	-1.48568	0.403614	-3.68093	0.000232386	0.00331358
AMOTL1	2841.43	-0.336987	0.227677	-1.48011	0.138844	0.339389
AMOTL2	1063.3	0.72032	0.263316	2.73557	0.00622722	0.0411246
AMPD1	0.356708	1.80626	4.03953	0.447145	0.65477	NA
AMPD2	2133.62	0.480409	0.230627	2.08305	0.0372464	0.144126
AMPD3	163.062	2.00024	0.524177	3.81596	0.000135653	0.00218997
AMPH	296.25	-0.551897	0.39305	-1.40414	0.160278	0.371713
AMT	89.7793	1.36835	0.527484	2.59411	0.0094837	0.0559671
AMTN	0.560212	1.57956	4.0299	0.391962	0.695087	NA
AMY1A	0	NA	NA	NA	NA	NA
AMY1B	0	NA	NA	NA	NA	NA
AMY1C	0	NA	NA	NA	NA	NA
AMY2A	0.160791	1.00623	4.06776	0.247366	0.804625	NA
AMY2B	51.6444	2.10154	0.564645	3.72187	0.000197749	0.00294157
AMZ1	30.8958	2.03269	0.744727	2.72945	0.00634407	0.0417154
AMZ2	997.795	0.229913	0.276082	0.832773	0.404973	0.643219
AMZ2P1	134.24	0.608936	0.38998	1.56146	0.118416	0.307705
ANAPC1	1504.43	-0.844419	0.242759	-3.47843	0.000504357	0.0061296
ANAPC10	208.472	-0.278382	0.399917	-0.696099	0.486367	0.707702
ANAPC11	620.472	-0.056383	0.325687	-0.17312	0.862557	0.937734
ANAPC13	1349.95	0.115933	0.292545	0.396293	0.691889	0.848207
ANAPC15	294.838	-1.32924	0.36668	-3.62506	0.000288894	0.00392704
ANAPC16	666.945	0.090987	0.276772	0.328743	0.74235	0.877604
ANAPC1P1	0.513302	1.21562	4.02377	0.30211	0.762569	NA
ANAPC2	391.53	0.0511772	0.322275	0.1588	0.873827	0.943853
ANAPC4	429.446	-0.38848	0.311947	-1.24534	0.213007	0.442529
ANAPC5	2118.86	-0.207495	0.259076	-0.800904	0.423187	0.656599
ANAPC7	1327.82	-0.862386	0.339778	-2.53809	0.011146	0.0627949
ANG	29.153	3.27374	0.861492	3.80008	0.00014465	0.00230572
ANGEL1	487.009	0.107359	0.26131	0.410849	0.681183	0.842673
ANGEL2	782.791	-0.512684	0.275086	-1.86372	0.0623605	0.202495
ANGPT1	595.538	0.175619	0.444979	0.394669	0.693087	0.848801
ANGPT2	21.9907	3.94499	1.32057	2.98733	0.00281424	0.0225482
ANGPT4	0.482374	1.62608	4.03677	0.402817	0.687083	NA
ANGPTL1	241.479	-0.460555	0.419109	-1.09889	0.271815	0.511189
ANGPTL2	1483.43	1.27897	0.31568	4.05147	5.09e-05	0.00100054
ANGPTL3	0	NA	NA	NA	NA	NA
ANGPTL4	10.0452	1.75744	1.28781	1.36468	0.172354	0.389779
ANGPTL5	2.33662	0.556935	3.96275	0.140543	0.888231	NA
ANGPTL6	7.25262	1.05949	1.22187	0.867104	0.385885	0.625525
ANGPTL7	0.169971	1.01411	4.06912	0.249222	0.803189	NA
ANHX	0	NA	NA	NA	NA	NA
ANK1	165.932	0.687749	0.628725	1.09388	0.274008	0.513273
ANK2	1880.86	0.0252157	0.340075	0.0741476	0.940893	0.975085
ANK3	655.676	-1.44683	0.555096	-2.60645	0.00914872	0.0543773
ANKAR	58.4885	0.334869	0.518481	0.645865	0.518367	0.734503
ANKDD1A	84.6823	0.706115	0.662197	1.06632	0.286279	0.527194
ANKDD1B	0.678291	2.91805	3.97705	0.733721	0.463119	NA
ANKEF1	137.884	-0.855021	0.673205	-1.27008	0.204058	0.431677
ANKFN1	17.4991	1.46751	0.884139	1.65982	0.0969502	0.270011
ANKFY1	1314.78	-0.395331	0.336003	-1.17657	0.239367	0.472279
ANKH	1443.74	0.0506617	0.256886	0.197215	0.843659	0.929531
ANKHD1	65.0554	-0.0302618	0.604099	-0.0500942	0.960047	0.983046
ANKHD1-EIF4EBP3	5.32399	-0.317283	1.36674	-0.232146	0.816424	NA
ANKIB1	2253.91	0.375951	0.250424	1.50126	0.133289	0.330559
ANKK1	0.160791	1.00623	4.06776	0.247366	0.804625	NA
ANKLE1	131.676	-0.806368	0.472572	-1.70634	0.087945	0.252704
ANKLE2	1607.73	-0.424673	0.234202	-1.81328	0.0697886	0.217809
ANKMY1	94.2312	0.194454	0.437104	0.444869	0.656414	0.827792
ANKMY2	388.663	0.402775	0.327045	1.23156	0.218113	0.447849
ANKRA2	231.402	1.27275	0.319882	3.97881	6.93e-05	0.00129004
ANKRD1	27.5444	5.41802	1.21042	4.47617	7.6e-06	0.000201694
ANKRD10	1177.01	0.609609	0.241878	2.52032	0.0117248	0.0650597
ANKRD11	2922.51	-0.0559413	0.242996	-0.230215	0.817925	0.916383
ANKRD12	1019.96	0.503738	0.274386	1.83587	0.0663768	0.211209
ANKRD13A	691.62	-0.579357	0.269401	-2.15054	0.0315127	0.129326
ANKRD13B	638.415	-0.236862	0.286763	-0.825987	0.408811	0.646137
ANKRD13C	856.077	-0.0255388	0.240851	-0.106036	0.915554	0.964921
ANKRD13D	377.792	0.921811	0.309653	2.97692	0.0029116	0.0231082
ANKRD16	96.2	0.255037	0.419839	0.607464	0.543543	0.753605
ANKRD17	4534.5	-0.223168	0.223866	-0.996882	0.318822	0.562432
ANKRD18A	5.21826	-0.868034	2.35101	-0.369217	0.711966	NA
ANKRD18B	6.78381	0.979596	1.68032	0.582981	0.559906	0.76548
ANKRD18DP	0	NA	NA	NA	NA	NA
ANKRD19P	0.482374	1.62608	4.03677	0.402817	0.687083	NA
ANKRD2	3.43003	0.433034	2.5777	0.167992	0.86659	NA
ANKRD20A1	0	NA	NA	NA	NA	NA
ANKRD20A11P	0	NA	NA	NA	NA	NA
ANKRD20A12P	26.2816	1.72418	1.56763	1.09986	0.271391	0.510709
ANKRD20A19P	1.81707	3.53067	3.96549	0.890349	0.373278	NA
ANKRD20A2	0	NA	NA	NA	NA	NA
ANKRD20A3	0	NA	NA	NA	NA	NA
ANKRD20A4	7.90249	0.972384	1.30386	0.745776	0.455803	0.684066
ANKRD20A5P	2.53549	1.33506	2.61465	0.510609	0.609625	NA
ANKRD20A8P	9.39551	0.289225	1.36756	0.211489	0.832506	0.923896
ANKRD20A9P	0	NA	NA	NA	NA	NA
ANKRD22	3.52706	2.47523	2.25461	1.09785	0.27227	NA
ANKRD23	49.9133	0.254722	0.637849	0.399344	0.689639	0.847264
ANKRD24	35.8891	3.5979	0.980994	3.66761	0.000244828	0.0034552
ANKRD26	544.147	-0.647349	0.305428	-2.11948	0.0340497	0.136118
ANKRD26P1	4.34064	2.53621	1.9372	1.30921	0.190462	NA
ANKRD26P3	0.160791	1.00623	4.06776	0.247366	0.804625	NA
ANKRD27	888.556	-0.0860053	0.288423	-0.298192	0.765557	0.889014
ANKRD28	3073.31	0.218011	0.254906	0.855262	0.392406	0.631477
ANKRD29	39.2015	2.67388	0.867557	3.08208	0.00205559	0.0178767
ANKRD30A	13.5681	-2.46694	1.35001	-1.82735	0.0676472	0.21368
ANKRD30B	10.7849	3.00251	1.47618	2.03397	0.0419548	0.156154
ANKRD30BL	0.713416	2.52367	4.00426	0.630248	0.528532	NA
ANKRD30BP2	0	NA	NA	NA	NA	NA
ANKRD30BP3	0.160791	1.00623	4.06776	0.247366	0.804625	NA
ANKRD31	18.7914	-0.597514	0.911243	-0.655713	0.512009	0.729922
ANKRD33	0.526679	2.17555	4.01993	0.541191	0.588376	NA
ANKRD33B	387.989	-0.296275	0.326019	-0.908766	0.363473	0.604538
ANKRD34A	168.283	0.606742	0.389818	1.55647	0.119595	0.308681
ANKRD34B	0.317385	0.124104	4.02003	0.0308715	0.975372	NA
ANKRD34C	1.70576	2.40776	2.98847	0.805681	0.420427	NA
ANKRD34C-AS1	0	NA	NA	NA	NA	NA
ANKRD35	1.99681	-0.888858	2.68612	-0.330908	0.740714	NA
ANKRD36	140.427	-0.00840612	0.369114	-0.0227738	0.981831	0.99285
ANKRD36B	54.0627	-0.324595	0.540163	-0.600921	0.547893	0.756933
ANKRD36BP1	0.622767	-1.14571	3.99018	-0.287132	0.774011	NA
ANKRD36BP2	6.92562	1.2704	1.66715	0.76202	0.446048	0.675165
ANKRD36C	123.617	-0.253958	0.431501	-0.588545	0.556167	0.763507
ANKRD37	59.2813	0.796256	0.600316	1.3264	0.184709	0.405369
ANKRD39	103.051	-0.474972	0.406082	-1.16965	0.242144	0.476144
ANKRD40	1809.84	-0.359435	0.263312	-1.36505	0.172236	0.389722
ANKRD42	472.73	0.89932	0.271215	3.31589	0.000913506	0.00968035
ANKRD44	277.267	-0.628786	0.401478	-1.56618	0.117307	0.306099
ANKRD44-IT1	0.520705	0.996576	4.00981	0.248535	0.803721	NA
ANKRD45	123.462	-0.364742	0.435245	-0.838017	0.402021	0.640619
ANKRD46	212.811	0.31792	0.351053	0.90562	0.365137	0.606147
ANKRD49	145.597	0.0293241	0.384348	0.0762958	0.939184	0.974382
ANKRD50	1666.42	0.0730675	0.272432	0.268205	0.788542	0.900209
ANKRD52	2703.67	-0.0468964	0.293874	-0.15958	0.873212	0.943425
ANKRD53	1.15364	2.13212	3.27364	0.651301	0.514852	NA
ANKRD54	349.332	-0.400321	0.280346	-1.42795	0.153306	0.361718
ANKRD55	0.651353	0.122816	4.01815	0.0305652	0.975616	NA
ANKRD6	118.576	-0.117541	0.498024	-0.236015	0.813421	0.914502
ANKRD60	1.82466	3.7368	3.50225	1.06697	0.285985	NA
ANKRD61	4.44568	0.304001	1.46964	0.206855	0.836123	NA
ANKRD62	0.163997	-0.754678	4.06809	-0.185512	0.852828	NA
ANKRD62P1-PARP4P3	0.327994	-1.15937	4.04805	-0.286402	0.77457	NA
ANKRD63	2.10973	-1.22089	3.41108	-0.35792	0.720403	NA
ANKRD65	5.69488	1.09702	1.47105	0.745736	0.455827	NA
ANKRD66	0	NA	NA	NA	NA	NA
ANKRD7	12.5342	-0.232889	0.970113	-0.240064	0.810281	0.912537
ANKRD9	125.608	0.569457	0.423385	1.34501	0.178622	0.398244
ANKS1A	1025.96	0.604113	0.246961	2.44619	0.0144374	0.0753362
ANKS1B	227.173	0.546459	0.783461	0.697493	0.485494	0.707025
ANKS3	300.65	0.383867	0.34247	1.12088	0.26234	0.500456
ANKS4B	0.69665	2.4018	4.01131	0.598757	0.549335	NA
ANKS6	891.777	-0.349903	0.279115	-1.25361	0.209982	0.438466
ANKUB1	2.57266	1.83134	3.97089	0.461192	0.644661	NA
ANKZF1	628.119	1.18583	0.318452	3.72373	0.000196298	0.0029315
ANLN	4447.86	-1.533	0.40597	-3.77615	0.000159272	0.00248902
ANO1	15.3849	4.62551	1.43737	3.21803	0.00129074	0.0126508
ANO1-AS2	0.160791	1.00623	4.06776	0.247366	0.804625	NA
ANO10	667.949	0.323181	0.301537	1.07178	0.28382	0.524581
ANO2	3.25767	1.76212	1.98726	0.88671	0.375235	NA
ANO3	12.2962	3.98107	1.61328	2.46769	0.0135987	0.0721894
ANO4	37.3381	-0.50228	1.00032	-0.502117	0.615585	0.803661
ANO5	172.973	1.10966	0.456379	2.43145	0.0150386	0.0777501
ANO6	2258.04	-0.064331	0.313091	-0.20547	0.837205	0.926121
ANO7	19.8484	-0.569117	0.789124	-0.721202	0.470786	0.695613
ANO8	455.28	0.624616	0.276103	2.26226	0.0236814	0.105846
ANO9	1.19687	2.62067	3.23096	0.811112	0.417301	NA
ANOS1	2.10685	0.666433	2.67092	0.249514	0.802963	NA
ANP32A	4556.2	-1.11424	0.25828	-4.31408	1.6e-05	0.000378561
ANP32A-IT1	12.1202	0.195579	0.958094	0.204133	0.838249	0.926608
ANP32AP1	3.16395	-0.277791	1.80939	-0.153527	0.877982	NA
ANP32B	4059.33	-0.927355	0.308395	-3.00704	0.00263806	0.021547
ANP32C	5.08486	-1.33025	1.43667	-0.92593	0.354483	NA
ANP32D	0.163997	-0.754678	4.06809	-0.185512	0.852828	NA
ANP32E	4096.11	-1.20871	0.232741	-5.19336	2.07e-07	9.51e-06
ANPEP	10110	0.746505	0.588891	1.26765	0.204924	0.432256
ANTXR1	2311.05	-0.435169	0.374804	-1.16106	0.245619	0.481165
ANTXR2	3508.99	0.0706713	0.249002	0.283819	0.776549	0.894728
ANTXRL	0.160791	1.00623	4.06776	0.247366	0.804625	NA
ANTXRLP1	0	NA	NA	NA	NA	NA
ANXA1	4389.94	0.460078	0.720349	0.638688	0.523026	0.737859
ANXA10	2.31183	3.39779	2.61199	1.30084	0.193312	NA
ANXA11	1450.52	-0.000130939	0.320924	-0.000408004	0.999674	0.999677
ANXA13	0.68747	2.92403	3.97649	0.735329	0.462139	NA
ANXA2	6030.03	-0.595227	0.326341	-1.82394	0.0681605	0.214741
ANXA2P1	1.64897	0.880132	2.46615	0.356885	0.721178	NA
ANXA2P2	36.6465	-0.370348	0.797617	-0.464318	0.64242	0.819421
ANXA2P3	4.53314	0.532658	1.9688	0.27055	0.786737	NA
ANXA2R	8.82185	-1.33303	1.13062	-1.17903	0.238385	0.470842
ANXA3	2.41814	-0.853121	2.66863	-0.319685	0.749207	NA
ANXA4	532.033	1.03685	0.453433	2.28668	0.0222148	0.101233
ANXA5	9038.52	0.297554	0.219891	1.35319	0.175996	0.394713
ANXA6	1970.57	-0.00159557	0.257914	-0.00618644	0.995064	0.997957
ANXA7	1469.08	0.119501	0.237674	0.502792	0.61511	0.803457
ANXA8	0	NA	NA	NA	NA	NA
ANXA8L1	0.186737	1.01637	4.0695	0.249754	0.802778	NA
ANXA9	6.73363	-0.295693	1.22436	-0.241508	0.809161	0.912234
AOAH	0.848262	3.25291	3.96255	0.820914	0.411695	NA
AOAH-IT1	0	NA	NA	NA	NA	NA
AOC1	0	NA	NA	NA	NA	NA
AOC2	122.036	2.00642	0.510672	3.92899	8.53e-05	0.0015287
AOC3	69.6163	2.35266	0.514853	4.56958	4.89e-06	0.000139897
AOC4P	1.62116	3.86588	3.60149	1.07341	0.283086	NA
AOX1	255.338	0.0264328	0.482686	0.054762	0.956328	0.981476
AOX2P	1.88806	3.15633	2.8779	1.09675	0.272752	NA
AP1AR	819.011	-0.135437	0.267401	-0.506492	0.612511	0.801873
AP1B1	2373.02	-0.193844	0.266563	-0.7272	0.467104	0.693421
AP1B1P1	0.169971	1.01411	4.06912	0.249222	0.803189	NA
AP1G1	2776.98	-0.168293	0.241207	-0.697711	0.485358	0.706979
AP1G2	347.408	1.38938	0.588098	2.36249	0.0181525	0.0883018
AP1M1	1780.12	-0.177575	0.228326	-0.777723	0.436732	0.667874
AP1M2	51.5624	-0.393158	1.08647	-0.361868	0.71745	0.864033
AP1S1	1256.99	0.213425	0.269301	0.792514	0.428061	0.660632
AP1S2	871.211	-0.54053	0.373459	-1.44736	0.147796	0.353557
AP1S3	247.518	-1.00835	0.45799	-2.20169	0.0276869	0.118169
AP2A1	1937.05	0.326325	0.255922	1.27509	0.202276	0.429422
AP2A2	81.0441	-0.237843	0.459894	-0.51717	0.605037	0.79691
AP2B1	5286.24	-0.129095	0.29136	-0.443077	0.65771	0.828684
AP2M1	5488.93	-0.398045	0.357743	-1.11266	0.265856	0.504582
AP2S1	2235.71	-0.511208	0.276671	-1.84771	0.0646444	0.207348
AP3B1	1493.51	-0.275942	0.256607	-1.07535	0.282218	0.52296
AP3B2	100.907	0.368077	0.490631	0.750212	0.453127	0.681395
AP3D1	5445.58	0.132808	0.259755	0.51128	0.609155	0.799483
AP3M1	1646.14	-0.238966	0.256748	-0.93074	0.351988	0.593568
AP3M2	697.135	-0.313856	0.328715	-0.954797	0.33968	0.581942
AP3S1	1053.24	0.05897	0.379541	0.155372	0.876528	0.945389
AP3S2	58.6961	0.294399	0.499135	0.589819	0.555312	0.762937
AP4B1	469.089	-0.190282	0.348405	-0.546151	0.584962	0.78397
AP4B1-AS1	1.62806	-1.07127	2.13757	-0.501164	0.616255	NA
AP4E1	778.68	-0.260962	0.320735	-0.813637	0.415853	0.651185
AP4M1	241.249	0.263046	0.369199	0.712476	0.47617	0.69979
AP4S1	101.47	-1.07931	0.750089	-1.43891	0.150176	0.356724
AP5B1	669.967	0.505173	0.284989	1.7726	0.0762943	0.231017
AP5M1	820.85	-0.654806	0.329878	-1.985	0.0471449	0.168195
AP5S1	139.538	-0.450158	0.496876	-0.905976	0.364949	0.605967
AP5Z1	339.181	0.715912	0.329127	2.17518	0.0296166	0.123481
APAF1	735.282	0.0470092	0.289903	0.162155	0.871184	0.942507
APBA1	28.2529	0.629993	0.712982	0.883603	0.37691	0.617278
APBA2	43.6967	-0.269562	0.586204	-0.459844	0.645628	0.8213
APBA3	214.307	0.667015	0.398982	1.67179	0.0945651	0.265234
APBB1	684.233	-0.192239	0.362232	-0.530708	0.595621	0.791253
APBB1IP	1.39233	0.495381	3.06177	0.161796	0.871467	NA
APBB2	1068.15	-0.452764	0.366653	-1.23486	0.216883	0.446265
APBB3	202.924	0.724509	0.341407	2.12213	0.0338269	0.135508
APC	2326.12	-0.486726	0.313335	-1.55337	0.120334	0.309848
APC2	732.012	-0.27787	0.572752	-0.485149	0.627571	0.81076
APCDD1	836.049	1.49365	0.619134	2.41248	0.0158445	0.0803796
APCDD1L	482.718	1.8032	0.822352	2.19274	0.028326	0.119848
APCDD1L-AS1	72.2934	0.29385	0.771712	0.380776	0.703369	0.855267
APCS	0	NA	NA	NA	NA	NA
APEH	1420.03	-0.402344	0.274876	-1.46373	0.143268	0.346852
APELA	81.8052	0.0266307	1.23321	0.0215946	0.982771	0.9932
APEX1	2754.62	-0.934464	0.285831	-3.26929	0.00107818	0.0109871
APEX2	606.462	-0.455219	0.259948	-1.75119	0.0799133	0.237898
APH1A	2612.28	-0.139661	0.286148	-0.488071	0.625499	0.809636
APH1B	326.204	-0.0949381	0.308508	-0.307733	0.758286	0.885944
API5	2222.73	-0.427232	0.23987	-1.7811	0.0748963	0.228017
APIP	323.24	-0.195976	0.413931	-0.473452	0.635891	0.815213
APITD1	29.9737	-1.54436	0.6744	-2.28998	0.0220225	0.100721
APITD1-CORT	0	NA	NA	NA	NA	NA
APLF	70.1389	0.0332868	0.500426	0.066517	0.946966	0.978032
APLN	53.4878	-1.29309	0.737011	-1.75451	0.079344	0.236983
APLNR	0	NA	NA	NA	NA	NA
APLP1	1403.77	1.37988	0.393684	3.50504	0.000456543	0.00566675
APLP2	10264.9	0.585642	0.27755	2.11005	0.0348544	0.138059
APMAP	2248.58	0.10035	0.242421	0.413951	0.67891	0.841688
APOA1	4.89648	0.795885	1.47632	0.539101	0.589817	NA
APOA1-AS	0.487356	0.9958	4.00999	0.24833	0.803879	NA
APOA1BP	1152.01	-0.493631	0.253522	-1.94709	0.0515235	0.178051
APOA2	0.186737	1.01637	4.0695	0.249754	0.802778	NA
APOA4	0.160791	1.00623	4.06776	0.247366	0.804625	NA
APOA5	0.458073	-1.35403	4.0339	-0.335663	0.737125	NA
APOB	0.500733	2.17139	4.01845	0.540355	0.588952	NA
APOBEC1	0	NA	NA	NA	NA	NA
APOBEC2	0	NA	NA	NA	NA	NA
APOBEC3A	0.160791	1.00623	4.06776	0.247366	0.804625	NA
APOBEC3A_B	0	NA	NA	NA	NA	NA
APOBEC3B	219.891	-1.58234	0.335146	-4.72134	2.34e-06	7.6e-05
APOBEC3B-AS1	0.322662	0.127544	4.02002	0.0317272	0.97469	NA
APOBEC3C	327.89	-0.153923	0.648557	-0.237332	0.812399	0.913937
APOBEC3D	50.8035	1.15999	0.61546	1.88475	0.0594643	0.196566
APOBEC3F	145.345	1.14224	0.466479	2.44865	0.0143392	0.075
APOBEC3G	94.1791	1.52239	0.536163	2.83942	0.00451963	0.0321923
APOBEC3H	2.24268	1.0243	3.96452	0.258366	0.796124	NA
APOBEC4	0.321583	1.41017	4.04788	0.348371	0.727561	NA
APOBR	0.652911	1.10288	3.98097	0.277038	0.781751	NA
APOC1	20.2281	-1.01991	0.799609	-1.27551	0.202129	0.429393
APOC1P1	0.186737	1.01637	4.0695	0.249754	0.802778	NA
APOC2	0	NA	NA	NA	NA	NA
APOC3	1.4973	1.18527	3.10264	0.382019	0.702447	NA
APOC4	0	NA	NA	NA	NA	NA
APOC4-APOC2	0	NA	NA	NA	NA	NA
APOD	53.2391	1.60743	0.775756	2.07209	0.0382574	0.146555
APOE	220.772	2.05502	0.387803	5.29913	1.16e-07	6.1e-06
APOF	0	NA	NA	NA	NA	NA
APOH	0.653424	1.31328	3.98907	0.329219	0.74199	NA
APOL1	200.778	3.12622	0.881165	3.54782	0.000388428	0.00497628
APOL2	724.195	1.68588	0.258188	6.52965	6.59e-11	8.92e-09
APOL3	154.938	1.45556	0.457219	3.1835	0.00145505	0.0137884
APOL4	25.3095	0.120145	0.727653	0.165113	0.868855	0.94154
APOL5	0.333968	0.125817	4.07866	0.0308475	0.975391	NA
APOL6	1187.13	1.59534	0.356488	4.47515	7.64e-06	0.000201797
APOLD1	76.477	0.145579	0.668688	0.217708	0.827656	0.921559
APOM	0	NA	NA	NA	NA	NA
APOO	291.439	-0.587095	0.329844	-1.77992	0.0750895	0.228421
APOOL	728.771	-0.140363	0.289107	-0.485505	0.627318	0.810535
APOOP5	0	NA	NA	NA	NA	NA
APOPT1	524.426	-0.0569579	0.273572	-0.208201	0.835072	0.924831
APP	15339.2	0.521817	0.223442	2.33536	0.0195244	0.0929539
APPBP2	1185.11	-0.0262007	0.319444	-0.0820197	0.934631	0.973258
APPL1	1571.54	-0.386783	0.281044	-1.37624	0.168748	0.385191
APPL2	971.214	0.225151	0.289521	0.777665	0.436767	0.667874
APRT	767.32	-0.496263	0.271568	-1.8274	0.0676395	0.21368
APTR	117.338	0.0845461	0.42772	0.197667	0.843306	0.929484
APTX	458.485	-0.141462	0.275789	-0.512934	0.607998	0.798864
AQP1	623.07	-0.0269204	0.466609	-0.0576936	0.953993	0.980589
AQP10	0.851651	1.70642	3.97609	0.429171	0.667799	NA
AQP11	19.0049	-0.148217	0.862553	-0.171836	0.863567	0.938428
AQP12A	0	NA	NA	NA	NA	NA
AQP12B	0	NA	NA	NA	NA	NA
AQP2	0.169971	1.01411	4.06912	0.249222	0.803189	NA
AQP3	21.2796	1.60488	0.865784	1.85368	0.0637856	0.205437
AQP4	0.63477	0.122684	3.98666	0.0307737	0.97545	NA
AQP4-AS1	0	NA	NA	NA	NA	NA
AQP5	0.461976	-1.91894	4.01994	-0.477356	0.633109	NA
AQP6	1.91408	0.437728	2.77112	0.15796	0.874488	NA
AQP7	0.160791	1.00623	4.06776	0.247366	0.804625	NA
AQP7P1	5.14284	0.13275	1.47039	0.0902819	0.928063	NA
AQP7P3	11.8334	0.588974	1.07222	0.549302	0.582798	0.782733
AQP8	0	NA	NA	NA	NA	NA
AQP9	24.5396	5.8125	1.68336	3.45292	0.00055455	0.006576
AQR	2384.1	-0.362208	0.269506	-1.34397	0.178957	0.398756
AR	521.525	-0.893617	0.28465	-3.13936	0.00169319	0.0154179
ARAF	762.293	-0.0653688	0.286908	-0.227839	0.819772	0.917901
ARAP1	1836.33	1.00769	0.294923	3.41678	0.000633658	0.00726381
ARAP2	304.517	0.252767	0.354215	0.713598	0.475476	0.698906
ARAP3	2067.89	-0.277396	0.344984	-0.804085	0.421348	0.655618
ARC	1165.09	-0.513095	0.31538	-1.62691	0.103757	0.283046
ARCN1	6981.17	0.408453	0.3241	1.26027	0.207573	0.435478
AREG	172.354	2.72488	0.45985	5.92559	3.11e-09	2.59e-07
AREL1	1782.61	-0.108708	0.234416	-0.46374	0.642834	0.819673
ARF1	10644.4	0.382629	0.327102	1.16975	0.2421	0.476119
ARF3	4940.67	-0.179666	0.236517	-0.759635	0.447473	0.676359
ARF4	7554.14	0.683112	0.376309	1.81529	0.069479	0.217139
ARF5	759.855	0.211496	0.287889	0.734643	0.462557	0.689623
ARF6	3193.11	-0.344969	0.304192	-1.13405	0.256774	0.494132
ARFGAP1	2778.91	1.28133	0.33323	3.84519	0.000120457	0.00200009
ARFGAP2	880.914	-0.310076	0.343291	-0.903245	0.366396	0.607637
ARFGAP3	1841.01	1.1559	0.443374	2.60705	0.00913261	0.0543613
ARFGEF1	2316.56	0.146193	0.236035	0.619367	0.535674	0.747348
ARFGEF2	2095.63	0.445748	0.273613	1.62912	0.103288	0.282277
ARFGEF3	12.6796	2.36851	1.28036	1.84988	0.0643304	0.206651
ARFIP1	1008.93	-0.236749	0.288593	-0.820354	0.412014	0.648478
ARFIP2	904.968	0.35837	0.284551	1.25942	0.207877	0.435754
ARFRP1	265.603	-0.0801557	0.384669	-0.208376	0.834936	0.924831
ARG1	0.373475	1.42431	4.04876	0.351788	0.724997	NA
ARG2	374.96	-1.10718	0.376305	-2.94225	0.00325842	0.025149
ARGFX	0.186737	1.01637	4.0695	0.249754	0.802778	NA
ARGFXP2	0.373475	1.42431	4.04876	0.351788	0.724997	NA
ARGLU1	2443.2	0.256185	0.28824	0.88879	0.374116	0.614517
ARHGAP1	1179.63	0.377813	0.310183	1.21803	0.223212	0.453401
ARHGAP10	417.008	-0.240081	0.404007	-0.594249	0.552346	0.760144
ARHGAP11A	25.6084	-1.35621	0.992903	-1.36591	0.171968	0.389487
ARHGAP11B	0	NA	NA	NA	NA	NA
ARHGAP12	1135.86	0.131357	0.269358	0.487667	0.625786	0.80973
ARHGAP15	43.8063	0.461864	0.685072	0.674183	0.500195	0.720457
ARHGAP17	1494.47	0.0183227	0.261595	0.0700423	0.94416	0.976866
ARHGAP18	541.785	-0.616927	0.498258	-1.23817	0.215654	0.445002
ARHGAP19	648.483	0.262076	0.323371	0.81045	0.417681	0.652662
ARHGAP19-SLIT1	3.48704	0.0175782	3.38969	0.00518578	0.995862	NA
ARHGAP20	306.788	-0.309129	0.481023	-0.642649	0.520452	0.736133
ARHGAP21	3314.61	0.407087	0.265992	1.53045	0.125906	0.318934
ARHGAP22	541.68	-0.910456	0.405875	-2.24319	0.0248845	0.109302
ARHGAP23	31.0188	-0.126404	0.650058	-0.194451	0.845823	0.930426
ARHGAP24	437.448	0.560297	0.338714	1.65419	0.0980887	0.272193
ARHGAP25	641.37	-0.03594	0.295845	-0.121483	0.903309	0.958436
ARHGAP26	446.762	-0.000643277	0.458749	-0.00140224	0.998881	0.999563
ARHGAP26-AS1	0	NA	NA	NA	NA	NA
ARHGAP26-IT1	0	NA	NA	NA	NA	NA
ARHGAP27	0.560212	1.57956	4.0299	0.391962	0.695087	NA
ARHGAP28	249.212	-1.80951	0.579469	-3.1227	0.00179202	0.0161172
ARHGAP29	3083.45	-0.521999	0.341114	-1.53028	0.125948	0.318934
ARHGAP30	12.9377	3.43707	1.1604	2.96198	0.00305669	0.0240204
ARHGAP31	972.106	-0.286897	0.321349	-0.89279	0.37197	0.612787
ARHGAP31-AS1	8.45984	-0.349848	1.31363	-0.266322	0.789991	0.900477
ARHGAP32	1437.79	0.0220564	0.238686	0.0924075	0.926374	0.968888
ARHGAP33	263.948	-0.252582	0.309091	-0.817179	0.413826	0.649453
ARHGAP35	3339.17	0.0369882	0.249625	0.148175	0.882204	0.948274
ARHGAP36	1.72088	4.0955	3.51541	1.16501	0.244013	NA
ARHGAP39	171.086	-0.277975	0.393626	-0.706191	0.480069	0.702657
ARHGAP4	21.3189	1.8966	0.855798	2.21618	0.0266791	0.115166
ARHGAP40	1.04259	2.93791	3.99112	0.736111	0.461663	NA
ARHGAP42	823.256	-0.167437	0.266626	-0.627984	0.530014	0.743418
ARHGAP44	28.7568	0.418589	0.737011	0.567956	0.570065	0.772898
ARHGAP5	2214.01	0.499462	0.269088	1.85613	0.0634352	0.204789
ARHGAP5-AS1	34.6715	0.397531	0.784508	0.506726	0.612347	0.80183
ARHGAP6	165.766	1.24107	0.796002	1.55913	0.118966	0.30808
ARHGAP8	0	NA	NA	NA	NA	NA
ARHGAP9	6.10578	-0.121002	1.46257	-0.0827323	0.934064	NA
ARHGDIA	6691.49	-0.351441	0.227594	-1.54416	0.12255	0.313719
ARHGDIB	59.9674	-0.0657861	0.717795	-0.0916501	0.926976	0.969018
ARHGDIG	9.2313	2.64251	1.63504	1.61617	0.106057	0.286943
ARHGEF1	1500.03	0.189979	0.239018	0.794832	0.426711	0.659771
ARHGEF10	0	NA	NA	NA	NA	NA
ARHGEF10L	269.824	0.974479	0.429285	2.27001	0.0232071	0.10456
ARHGEF11	2128.89	0.0928746	0.23801	0.390213	0.696379	0.851317
ARHGEF12	5370.05	0.129933	0.216751	0.599461	0.548866	0.757448
ARHGEF15	0.630867	-0.427124	3.98861	-0.107086	0.914721	NA
ARHGEF16	15.0801	0.199032	1.50855	0.131936	0.895035	0.954472
ARHGEF17	380.63	0.389825	0.301484	1.29302	0.196004	0.421719
ARHGEF18	801.152	0.436724	0.276453	1.57974	0.114166	0.300323
ARHGEF19	201.096	0.641136	0.493213	1.29992	0.19363	0.418219
ARHGEF2	5143.84	0.236827	0.250392	0.945826	0.344237	0.586992
ARHGEF25	836.003	0.465803	0.242889	1.91776	0.0551412	0.18676
ARHGEF26	0.156594	-0.764927	4.06983	-0.187951	0.850915	NA
ARHGEF26-AS1	2.53443	0.2439	2.42128	0.100732	0.919763	NA
ARHGEF28	182.883	-0.0592753	0.586431	-0.101078	0.919489	0.96672
ARHGEF3	509.376	-0.405754	0.585702	-0.692765	0.488457	0.709584
ARHGEF3-AS1	0	NA	NA	NA	NA	NA
ARHGEF33	3.61842	0.167825	1.55272	0.108084	0.913929	NA
ARHGEF34P	1.1828	0.474948	3.2105	0.147936	0.882394	NA
ARHGEF35	0.486659	-0.736509	4.00892	-0.183718	0.854235	NA
ARHGEF37	34.5014	0.98891	0.841868	1.17466	0.24013	0.473291
ARHGEF38	0.169971	1.01411	4.06912	0.249222	0.803189	NA
ARHGEF38-IT1	0	NA	NA	NA	NA	NA
ARHGEF39	197.699	-1.5116	0.453494	-3.33323	0.000858447	0.00927871
ARHGEF4	519.565	0.496015	0.396214	1.25189	0.210611	0.439426
ARHGEF40	1101.53	0.17376	0.298606	0.581904	0.560631	0.765956
ARHGEF5	5.98812	0.791195	1.63647	0.483476	0.628758	NA
ARHGEF6	1123.27	1.06891	0.464858	2.29943	0.0214806	0.0990504
ARHGEF7	3224.5	0.498125	0.383034	1.30047	0.19344	0.418047
ARHGEF7-AS1	0	NA	NA	NA	NA	NA
ARHGEF7-AS2	0.152691	-0.756865	4.06847	-0.186032	0.85242	NA
ARHGEF9	957.304	0.0459755	0.282672	0.162646	0.870797	0.942507
ARHGEF9-IT1	0.186737	1.01637	4.0695	0.249754	0.802778	NA
ARID1A	2222.36	-0.442496	0.235428	-1.87953	0.0601717	0.198117
ARID1B	1597.14	-0.243616	0.256984	-0.947981	0.343139	0.586077
ARID2	1243.61	-0.539491	0.246138	-2.19182	0.0283922	0.120062
ARID3A	129.856	1.37842	0.518516	2.65839	0.00785142	0.0486075
ARID3B	115.519	1.20264	0.433768	2.77255	0.00556184	0.0378126
ARID3C	3.77014	-0.455181	1.7517	-0.259851	0.794979	NA
ARID4A	697.334	0.299621	0.251898	1.18946	0.23426	0.465845
ARID4B	1884.6	-0.0436554	0.228699	-0.190886	0.848615	0.931481
ARID5A	305.153	0.785533	0.451944	1.73812	0.0821893	0.242045
ARID5B	1492.08	1.10846	0.280184	3.95618	7.62e-05	0.00139281
ARIH1	2684.64	0.493587	0.266075	1.85507	0.063586	0.205087
ARIH2	2298.55	-0.280214	0.22376	-1.25229	0.210463	0.439288
ARIH2OS	12.0725	2.0731	1.36419	1.51965	0.128599	0.323376
ARL1	1671.17	0.567132	0.339904	1.66851	0.0952152	0.266465
ARL10	371.485	0.148163	0.414185	0.357721	0.720552	0.865222
ARL11	0	NA	NA	NA	NA	NA
ARL13A	0	NA	NA	NA	NA	NA
ARL13B	582.46	-0.405938	0.257962	-1.57364	0.115571	0.302889
ARL14	3.33204	-0.544446	2.7769	-0.196062	0.844561	NA
ARL14EP	522.7	-0.0203725	0.303517	-0.0671214	0.946485	0.977833
ARL14EPL	1.1801	2.41239	3.26226	0.739486	0.459612	NA
ARL15	230.541	0.203799	0.322983	0.630991	0.528046	0.741832
ARL16	469.507	0.0125755	0.270476	0.0464937	0.962917	0.984368
ARL17A	10.9306	0.752896	1.11163	0.677288	0.498223	0.718651
ARL17B	0	NA	NA	NA	NA	NA
ARL2	217.906	-0.0842451	0.316908	-0.265835	0.790367	0.900566
ARL2-SNX15	1.08092	1.66059	3.97252	0.418021	0.675932	NA
ARL2BP	1395.86	0.131318	0.325615	0.403293	0.686732	0.846013
ARL3	592.966	-0.119666	0.273724	-0.437176	0.661984	0.83135
ARL4A	639.876	-0.0259246	0.322874	-0.080293	0.936004	0.973684
ARL4C	4541.78	0.399378	0.408749	0.977074	0.328533	0.57223
ARL4D	171.312	0.738309	0.51278	1.43982	0.149919	0.356281
ARL5A	1197.94	-0.157689	0.257321	-0.61281	0.540002	0.750826
ARL5B	899.426	0.54348	0.510188	1.06526	0.28676	0.527696
ARL5C	0.186737	1.01637	4.0695	0.249754	0.802778	NA
ARL6	186.728	-0.510096	0.332576	-1.53377	0.125086	0.317921
ARL6IP1	4860.23	-0.436171	0.275392	-1.58382	0.113235	0.299186
ARL6IP4	1285.45	-0.291608	0.253129	-1.15201	0.249315	0.48533
ARL6IP5	1799.61	0.472128	0.260161	1.81475	0.0695618	0.217325
ARL6IP6	382.758	-0.862857	0.359424	-2.40067	0.0163652	0.0823588
ARL8A	1001.09	0.861303	0.255153	3.37563	0.000736469	0.00818821
ARL8B	1788.28	0.419248	0.33353	1.257	0.208753	0.436725
ARL9	15.3111	0.356327	1.7299	0.205981	0.836806	0.925891
ARMC1	1154.48	-0.498187	0.306145	-1.62729	0.103676	0.282981
ARMC10	144.243	0.112672	0.477341	0.236042	0.8134	0.914502
ARMC12	11.1005	1.76462	1.07494	1.6416	0.100674	0.27688
ARMC2	25.5398	-0.0625529	0.765274	-0.0817392	0.934854	0.973356
ARMC2-AS1	0	NA	NA	NA	NA	NA
ARMC3	8.00408	0.441641	1.40415	0.314525	0.753122	0.882567
ARMC4	45.9736	-0.653645	0.629839	-1.0378	0.299365	0.541028
ARMC5	184.355	0.0211208	0.38702	0.054573	0.956479	0.981557
ARMC6	765.197	-1.34047	0.336876	-3.97912	6.92e-05	0.00128998
ARMC7	192.74	-0.0801364	0.359789	-0.222732	0.823744	0.919298
ARMC8	655.755	-0.636947	0.290241	-2.19455	0.0281962	0.11963
ARMC9	547.21	0.280693	0.291786	0.96198	0.33606	0.579014
ARMCX1	928.544	1.33032	0.249082	5.3409	9.25e-08	5e-06
ARMCX2	1210.4	0.487587	0.41292	1.18082	0.237672	0.470049
ARMCX3	1675.83	1.16674	0.25849	4.51369	6.37e-06	0.000173828
ARMCX4	728.962	-0.272347	0.338167	-0.805363	0.42061	0.655054
ARMCX5	276.189	-0.217364	0.343912	-0.632033	0.527366	0.741288
ARMCX5-GPRASP2	13.048	-0.680573	1.03298	-0.658845	0.509995	0.728022
ARMCX6	347.79	0.401201	0.354567	1.13153	0.257834	0.495479
ARMS2	0.50832	2.16721	4.01937	0.539191	0.589755	NA
ARMT1	573.76	-0.783977	0.372207	-2.10629	0.0351792	0.13891
ARNT	1749.71	1.05244	0.352056	2.98942	0.00279509	0.0224422
ARNT2	1125.08	-0.00852503	0.263379	-0.0323679	0.974179	0.989469
ARNTL	661.212	0.416673	0.31542	1.32101	0.186498	0.407641
ARNTL2	1307.26	-0.329555	0.401528	-0.820751	0.411788	0.648337
ARNTL2-AS1	0.160791	1.00623	4.06776	0.247366	0.804625	NA
ARPC1A	2241.85	-0.658808	0.249922	-2.63606	0.00838761	0.05103
ARPC1B	888.661	-0.354034	0.281389	-1.25816	0.208332	0.436466
ARPC2	5591.23	0.011911	0.235218	0.050638	0.959614	0.983046
ARPC3	3315.49	0.308247	0.247434	1.24578	0.212846	0.442392
ARPC4	1363.31	-0.6477	0.334564	-1.93595	0.0528736	0.181598
ARPC4-TTLL3	0	NA	NA	NA	NA	NA
ARPC5	4164.2	-0.128176	0.267871	-0.478498	0.632296	0.813369
ARPC5L	1132.04	-0.385217	0.239887	-1.60583	0.108312	0.291276
ARPIN	685.635	-0.542167	0.27037	-2.00528	0.0449329	0.163838
ARPP19	5649.7	-0.535385	0.229255	-2.33533	0.0195263	0.0929539
ARPP21	10.1399	2.14764	1.4947	1.43684	0.150765	0.35756
ARR3	0.186737	1.01637	4.0695	0.249754	0.802778	NA
ARRB1	747.303	-0.232893	0.281652	-0.82688	0.408305	0.645673
ARRB2	457.833	-0.777991	0.312926	-2.48618	0.0129122	0.0697073
ARRDC1	132.195	0.820567	0.384066	2.13653	0.0326365	0.132426
ARRDC1-AS1	291.066	0.0396004	0.311163	0.127266	0.89873	0.956356
ARRDC2	262.062	0.922341	0.446903	2.06385	0.0390318	0.148358
ARRDC3	711.262	1.49662	0.279432	5.35592	8.51e-08	4.67e-06
ARRDC3-AS1	7.58357	1.19808	1.24939	0.958931	0.337594	0.580204
ARRDC4	1498.21	2.1042	0.399211	5.27088	1.36e-07	6.88e-06
ARRDC5	0	NA	NA	NA	NA	NA
ARSA	221.869	1.22839	0.572546	2.14549	0.0319138	0.130543
ARSB	567.587	-0.545749	0.369798	-1.4758	0.139996	0.341434
ARSD	65.9617	0.828097	0.700866	1.18153	0.23739	0.469847
ARSE	25.0514	-1.1629	1.36172	-0.853993	0.393109	0.631937
ARSF	0.373475	1.42431	4.04876	0.351788	0.724997	NA
ARSG	70.4427	2.15155	1.01285	2.12424	0.0336497	0.135018
ARSH	0.186737	1.01637	4.0695	0.249754	0.802778	NA
ARSI	3.29787	-0.0453057	3.46828	-0.0130629	0.989578	NA
ARSJ	1393.36	-0.196818	0.275499	-0.714406	0.474976	0.698307
ARSK	243.192	0.415405	0.490361	0.847141	0.396917	0.635764
ART1	0.160791	1.00623	4.06776	0.247366	0.804625	NA
ART3	0.491553	2.16623	4.01905	0.53899	0.589894	NA
ART4	0.330762	1.80002	4.03801	0.445769	0.655764	NA
ART5	1.69216	1.92092	3.5995	0.533662	0.593575	NA
ARTN	8.40031	1.53255	1.20229	1.27469	0.202418	0.429602
ARV1	532.611	-0.00820323	0.271329	-0.0302335	0.975881	0.990534
ARVCF	301.04	0.790973	0.349828	2.26103	0.0237572	0.106021
ARX	0	NA	NA	NA	NA	NA
AS3MT	4.13555	-0.763062	1.53758	-0.496275	0.6197	NA
ASAH1	1493.28	1.3404	0.287081	4.66906	3.03e-06	9.45e-05
ASAH2	4.75713	-0.965094	1.82692	-0.528264	0.597316	NA
ASAH2B	15.5032	-0.250828	0.932312	-0.269039	0.7879	0.899854
ASAP1	3572.12	-0.250382	0.237234	-1.05542	0.291231	0.532558
ASAP1-IT1	0.316688	-1.54533	4.03773	-0.382724	0.701925	NA
ASAP1-IT2	3.04668	-0.790436	1.80573	-0.437737	0.661577	NA
ASAP2	1455.8	0.113432	0.257798	0.440003	0.659935	0.830017
ASAP3	499.751	0.960111	0.266157	3.60731	0.000309391	0.00412785
ASB1	1793.96	0.527906	0.288369	1.83066	0.0671506	0.212866
ASB10	0	NA	NA	NA	NA	NA
ASB11	1.09448	2.698	4.00139	0.674266	0.500142	NA
ASB12	1.73122	-1.14395	3.49719	-0.327106	0.743588	NA
ASB13	471.794	-0.113284	0.32167	-0.352174	0.724708	0.867461
ASB14	4.22816	0.260389	1.55212	0.167764	0.866769	NA
ASB15	0.347529	1.80145	4.03835	0.446086	0.655535	NA
ASB16	1.37486	0.132813	3.06285	0.0433625	0.965413	NA
ASB16-AS1	72.195	-0.404344	0.553612	-0.730374	0.465161	0.691938
ASB17	0	NA	NA	NA	NA	NA
ASB18	0	NA	NA	NA	NA	NA
ASB2	0	NA	NA	NA	NA	NA
ASB3	26.9708	0.0068964	0.680432	0.0101353	0.991913	0.996794
ASB4	368.765	-0.941319	0.733981	-1.28249	0.199672	0.425985
ASB5	148.392	0.760917	0.667252	1.14037	0.254131	0.490917
ASB6	878.502	0.172466	0.254805	0.676852	0.4985	0.718658
ASB7	584.659	0.124201	0.259784	0.478093	0.632584	0.813522
ASB8	552.22	-0.364989	0.346023	-1.05481	0.29151	0.532939
ASB9	14.3362	-0.559734	1.18417	-0.472681	0.636441	0.815573
ASB9P1	0	NA	NA	NA	NA	NA
ASCC1	485.657	-0.113445	0.282099	-0.402147	0.687576	0.846489
ASCC2	1376.78	0.224084	0.236201	0.948703	0.342772	0.585647
ASCC3	2103.73	-0.0684976	0.301047	-0.227531	0.820011	0.917958
ASCL1	764.112	-0.15819	0.57687	-0.274222	0.783914	0.897745
ASCL2	0.186737	1.01637	4.0695	0.249754	0.802778	NA
ASCL3	0	NA	NA	NA	NA	NA
ASCL4	0	NA	NA	NA	NA	NA
ASCL5	2.36777	0.322711	1.91933	0.168137	0.866475	NA
ASF1A	565.342	-1.04008	0.45374	-2.29225	0.0218915	0.100303
ASF1B	452.451	-1.9298	0.349807	-5.51674	3.45e-08	2.16e-06
ASGR1	30.5264	1.06937	0.686058	1.55872	0.119063	0.30808
ASGR2	0	NA	NA	NA	NA	NA
ASH1L	3139.62	0.201793	0.233528	0.864105	0.38753	0.626896
ASH1L-AS1	56.9706	0.440728	0.524192	0.840776	0.400474	0.639207
ASH2L	781.858	-0.561098	0.260557	-2.15346	0.0312829	0.128657
ASIC1	313.593	-0.153739	0.35965	-0.427468	0.669039	0.836291
ASIC2	0.373475	1.42431	4.04876	0.351788	0.724997	NA
ASIC3	48.371	1.80714	0.770377	2.34579	0.0189866	0.091296
ASIC4	37.1142	3.35983	0.865266	3.88301	0.000103171	0.00176933
ASIC5	0	NA	NA	NA	NA	NA
ASIP	1.10514	-0.469835	3.93535	-0.119388	0.904968	NA
ASL	277.101	-0.396958	0.446045	-0.88995	0.373492	0.613831
ASMT	0	NA	NA	NA	NA	NA
ASMTL	0	NA	NA	NA	NA	NA
ASMTL-AS1	0	NA	NA	NA	NA	NA
ASNA1	887.574	-0.16819	0.284512	-0.591152	0.554419	0.762068
ASNS	1585.19	0.542141	0.404787	1.33932	0.180465	0.400374
ASNSD1	1331.33	-0.577035	0.23208	-2.48636	0.0129058	0.0696977
ASPA	2.0809	-0.198011	3.33051	-0.0594537	0.952591	NA
ASPDH	0.973927	2.68351	4.00228	0.670494	0.502543	NA
ASPG	0	NA	NA	NA	NA	NA
ASPH	10920.1	0.315814	0.30528	1.03451	0.3009	0.542637
ASPHD1	127.619	0.915768	0.387806	2.3614	0.0182059	0.0885329
ASPHD2	197.611	0.131733	0.327909	0.401736	0.687878	0.846489
ASPM	3778.56	-1.63459	0.494083	-3.30833	0.000938553	0.0098698
ASPN	11.1547	1.40474	1.35573	1.03614	0.300135	0.541903
ASPRV1	13.686	0.657902	0.911687	0.721632	0.470521	0.695538
ASPSCR1	216.608	0.395978	0.333889	1.18596	0.235638	0.467847
ASRGL1	176.89	-1.4443	0.468089	-3.08552	0.00203194	0.0177143
ASS1	925.62	0.880501	0.66948	1.3152	0.188443	0.410765
ASTE1	236.426	-0.792143	0.368659	-2.14871	0.0316572	0.129739
ASTL	0.169971	1.01411	4.06912	0.249222	0.803189	NA
ASTN1	741.107	0.784493	0.706537	1.11034	0.266854	0.505817
ASTN2	77.4276	0.0592437	0.552097	0.107307	0.914546	0.96401
ASTN2-AS1	0	NA	NA	NA	NA	NA
ASUN	1199.17	-0.495812	0.26404	-1.87779	0.0604098	0.198527
ASXL1	3920.95	0.226505	0.285073	0.79455	0.426875	0.659838
ASXL2	1507.51	-0.36329	0.286928	-1.26613	0.205465	0.433155
ASXL3	45.8618	-0.702688	0.629681	-1.11594	0.264447	0.503017
ASZ1	0	NA	NA	NA	NA	NA
ATAD1	1679.79	0.379191	0.265336	1.4291	0.152976	0.361166
ATAD2	4474.49	-1.49551	0.356097	-4.19972	2.67e-05	0.00058566
ATAD2B	582.952	-0.381227	0.275871	-1.3819	0.167002	0.382127
ATAD3A	766.645	-0.37665	0.279074	-1.34964	0.17713	0.396319
ATAD3B	563.722	-0.361596	0.26188	-1.38077	0.167349	0.382689
ATAD3C	4.1854	3.68435	1.90125	1.93786	0.0526408	NA
ATAD5	492.131	-1.42444	0.402428	-3.5396	0.000400728	0.00509935
ATAT1	0	NA	NA	NA	NA	NA
ATCAY	680.68	1.43963	0.569562	2.52762	0.011484	0.0640719
ATE1	871.033	-0.0409023	0.300451	-0.136136	0.891714	0.953177
ATE1-AS1	16.3061	-1.54723	1.67237	-0.925172	0.354877	0.597166
ATF1	604.805	-0.198794	0.262569	-0.757111	0.448983	0.677413
ATF2	1309.93	-0.00382718	0.230795	-0.0165826	0.98677	0.994898
ATF3	527.861	2.49602	0.402516	6.20105	5.61e-10	6.02e-08
ATF4	5258.94	0.322439	0.237338	1.35856	0.174286	0.392389
ATF5	476.496	-0.822834	0.393621	-2.09042	0.0365799	0.142545
ATF6	1962.02	0.433543	0.268366	1.61549	0.106204	0.287239
ATF6B	22.1347	0.229884	0.847952	0.271105	0.78631	0.898781
ATF7	1067.95	0.381674	0.255067	1.49637	0.134558	0.332724
ATF7IP	1864.75	0.0434413	0.269147	0.161403	0.871776	0.942585
ATF7IP2	99.9784	-0.556512	0.433437	-1.28395	0.199159	0.425729
ATG10	67.1004	-0.42338	0.504035	-0.839981	0.400919	0.639401
ATG101	1013.53	0.454213	0.372462	1.21949	0.22266	0.452703
ATG12	980.352	0.145337	0.288771	0.503294	0.614757	0.803285
ATG13	1168.97	0.615159	0.255175	2.41074	0.0159202	0.0806287
ATG14	522.244	0.626464	0.26655	2.35027	0.0187598	0.0906446
ATG16L1	1191.32	0.32365	0.241848	1.33823	0.18082	0.400768
ATG16L2	94.0375	0.765126	0.489926	1.56172	0.118354	0.307705
ATG2A	579.525	0.450391	0.287971	1.56401	0.117814	0.306803
ATG2B	851.926	0.0982544	0.253612	0.38742	0.698445	0.852436
ATG3	1751.37	-0.413702	0.343874	-1.20306	0.228951	0.459825
ATG4A	268.203	0.307956	0.337906	0.911366	0.362103	0.60354
ATG4B	809.275	0.199579	0.246615	0.809271	0.418359	0.652828
ATG4C	284.505	-0.274039	0.389719	-0.703172	0.481949	0.704347
ATG4D	312.578	-0.156509	0.31493	-0.496965	0.619214	0.805995
ATG5	523.82	-0.142629	0.276058	-0.516663	0.605391	0.7971
ATG7	341.965	-0.0379249	0.280235	-0.135332	0.892349	0.953269
ATG9A	1560	0.245658	0.250859	0.979267	0.327448	0.571064
ATG9B	11.3211	0.897686	1.01134	0.887622	0.374744	0.614949
ATHL1	807.136	1.27648	0.437948	2.9147	0.00356035	0.0269034
ATIC	3838.67	-0.808455	0.231592	-3.49086	0.00048147	0.00589878
ATL1	211.502	-0.61258	0.505091	-1.21281	0.225202	0.455548
ATL2	1557.19	-0.234487	0.476871	-0.49172	0.622918	0.808229
ATL3	1853.25	-0.0600192	0.266296	-0.225385	0.82168	0.918958
ATM	1991.81	0.57251	0.315127	1.81676	0.0692536	0.216944
ATMIN	1493.78	-0.258881	0.253443	-1.02146	0.307038	0.549909
ATN1	4575.57	0.141636	0.236005	0.600142	0.548412	0.75719
ATOH1	0	NA	NA	NA	NA	NA
ATOH7	3.21194	0.336088	2.26125	0.148629	0.881846	NA
ATOH8	9.29992	-2.12713	1.23159	-1.72714	0.084142	0.246072
ATOX1	309.574	0.340497	0.358898	0.948729	0.342758	0.585647
ATP10A	198.961	-0.251275	0.490621	-0.512157	0.608541	0.799231
ATP10B	1.14807	1.59292	3.28426	0.485016	0.627665	NA
ATP10D	715.015	0.359932	0.289219	1.2445	0.213317	0.442865
ATP11A	789.905	0.266262	0.322859	0.824702	0.409541	0.646614
ATP11A-AS1	0	NA	NA	NA	NA	NA
ATP11AUN	0	NA	NA	NA	NA	NA
ATP11B	1840.27	0.428665	0.44064	0.972824	0.330641	0.573921
ATP11C	1428.58	-1.02775	0.336772	-3.05175	0.00227509	0.0192146
ATP12A	1.68476	1.51413	2.86458	0.528569	0.597104	NA
ATP13A1	1425.35	-0.255929	0.319096	-0.802042	0.422529	0.65633
ATP13A2	394.484	-0.2827	0.328122	-0.86157	0.388924	0.628258
ATP13A3	9011.65	0.477146	0.485367	0.983062	0.325577	0.569066
ATP13A4	1.52574	2.51986	3.00917	0.837395	0.40237	NA
ATP13A4-AS1	0.373475	1.42431	4.04876	0.351788	0.724997	NA
ATP13A5	0.643165	1.67777	4.01897	0.417463	0.67634	NA
ATP13A5-AS1	1.29188	0.844765	3.28201	0.257393	0.796876	NA
ATP1A1	11703.7	0.0424409	0.27768	0.152841	0.878524	0.946598
ATP1A1-AS1	35.9021	-0.0404338	0.679689	-0.0594886	0.952563	0.979929
ATP1A2	3.49132	2.07798	2.77595	0.748564	0.45412	NA
ATP1A3	449.146	-0.488256	0.313261	-1.55862	0.119085	0.30808
ATP1A4	0.186737	1.01637	4.0695	0.249754	0.802778	NA
ATP1B1	920.29	-0.323952	0.317469	-1.02042	0.307528	0.550331
ATP1B2	2236.54	1.70233	0.587548	2.89735	0.00376327	0.0281279
ATP1B3	2701.4	-0.344645	0.233863	-1.47371	0.140561	0.342314
ATP1B4	0.68747	2.92403	3.97649	0.735329	0.462139	NA
ATP2A1	58.4156	1.22709	0.559618	2.19273	0.0283271	0.119848
ATP2A1-AS1	42.6457	-1.2556	0.639904	-1.96217	0.0497431	0.173857
ATP2A2	10665.6	-0.00871701	0.230794	-0.0377697	0.969871	0.98781
ATP2A3	53.8513	0.51013	0.5953	0.856929	0.391484	0.630396
ATP2B1	7447.12	0.263366	0.241916	1.08867	0.276301	0.515923
ATP2B2	193.813	0.184159	0.549231	0.335303	0.737397	0.874856
ATP2B2-IT2	0	NA	NA	NA	NA	NA
ATP2B3	15.76	2.9405	1.17732	2.49762	0.0125031	0.0680323
ATP2B4	3133.63	0.0717206	0.368693	0.194527	0.845764	0.930426
ATP2C1	2776.3	-0.100687	0.241698	-0.416583	0.676983	0.840656
ATP2C2	32.6099	0.688772	1.40448	0.490409	0.623844	0.808946
ATP4A	0.961629	0.677425	3.48827	0.194201	0.846018	NA
ATP4B	0	NA	NA	NA	NA	NA
ATP5A1	4871.55	-0.549071	0.25938	-2.11686	0.034272	0.136682
ATP5B	13948.4	-0.20271	0.215743	-0.939593	0.347426	0.589675
ATP5C1	2031.16	-0.521109	0.269981	-1.93017	0.0535857	0.183006
ATP5D	547.382	0.166218	0.300931	0.552344	0.580713	0.781705
ATP5E	435.146	0.0623744	0.292141	0.213508	0.830931	0.923101
ATP5EP2	7.78314	-0.192028	1.19064	-0.161281	0.871872	0.942585
ATP5F1	2544.76	-0.698664	0.284472	-2.45601	0.0140491	0.0739213
ATP5G1	805.208	-0.258358	0.290819	-0.888382	0.374336	0.614745
ATP5G2	2037.06	-0.415987	0.257237	-1.61714	0.105849	0.286533
ATP5G3	2747.49	-0.789416	0.301357	-2.61953	0.00880499	0.0529523
ATP5H	1735.12	0.18922	0.241496	0.783532	0.433315	0.665418
ATP5I	837.034	0.02456	0.257876	0.0952399	0.924124	0.968065
ATP5J	1574.52	-0.435214	0.250329	-1.73856	0.0821113	0.241909
ATP5J2	529.216	-0.373977	0.273095	-1.3694	0.170874	0.388345
ATP5J2-PTCD1	0	NA	NA	NA	NA	NA
ATP5L	2026.74	-0.326968	0.233125	-1.40255	0.160752	0.372384
ATP5L2	1.59541	-0.77963	2.48726	-0.313449	0.753939	NA
ATP5O	1792.83	-0.335895	0.229747	-1.46202	0.143735	0.347253
ATP5S	91.2314	-0.684524	0.508419	-1.34638	0.178181	0.397695
ATP5SL	615.68	-0.548202	0.256334	-2.13863	0.0324658	0.13206
ATP6AP1	1666.11	0.734899	0.29216	2.5154	0.0118899	0.0657831
ATP6AP1L	49.1774	1.65842	0.64829	2.55815	0.0105231	0.0603834
ATP6AP2	2112.65	1.05293	0.240526	4.37762	1.2e-05	0.000294955
ATP6V0A1	1137.1	0.466408	0.369918	1.26084	0.207366	0.435388
ATP6V0A2	1068.99	-0.0632902	0.319273	-0.198233	0.842863	0.929334
ATP6V0A4	0.822315	2.72727	3.99697	0.682336	0.495027	NA
ATP6V0B	1105.99	0.219489	0.269021	0.815883	0.414567	0.650231
ATP6V0C	1734.2	0.108709	0.291339	0.373136	0.709047	0.858996
ATP6V0CP3	0	NA	NA	NA	NA	NA
ATP6V0D1	811.029	0.0559284	0.412009	0.135746	0.892022	0.953177
ATP6V0D2	20.8954	4.28175	1.1077	3.86546	0.000110881	0.00188448
ATP6V0E1	1057.76	0.265817	0.379373	0.700674	0.483507	0.705226
ATP6V0E2	660.547	-0.680646	0.541396	-1.25721	0.208679	0.436725
ATP6V0E2-AS1	61.5298	-0.709193	0.86661	-0.818353	0.413156	0.649235
ATP6V1A	2811.7	0.24369	0.306405	0.795317	0.426429	0.659728
ATP6V1B1	0.160791	1.00623	4.06776	0.247366	0.804625	NA
ATP6V1B1-AS1	3.7263	-1.4551	1.84949	-0.786761	0.431422	NA
ATP6V1B2	3438.42	0.602062	0.247027	2.43723	0.0148003	0.0768852
ATP6V1C1	1608.88	0.269855	0.231057	1.16792	0.242841	0.476949
ATP6V1C2	19.3329	1.01808	0.856215	1.18904	0.234423	0.466091
ATP6V1D	1082.5	0.315268	0.2741	1.15019	0.250065	0.486352
ATP6V1E1	2120.98	0.538805	0.26853	2.0065	0.0448027	0.163631
ATP6V1E2	44.2262	0.0883162	0.565864	0.156073	0.875975	0.945062
ATP6V1F	974.744	0.428697	0.256576	1.67084	0.0947532	0.265585
ATP6V1G1	1016.4	0.519204	0.280009	1.85424	0.063705	0.205296
ATP6V1G2	0.645323	0.128001	3.98666	0.0321073	0.974386	NA
ATP6V1G2-DDX39B	0	NA	NA	NA	NA	NA
ATP6V1G3	0	NA	NA	NA	NA	NA
ATP6V1H	745.352	-0.147473	0.386258	-0.381799	0.702611	0.855001
ATP7A	438.176	0.0337207	0.335437	0.100528	0.919926	0.96672
ATP7B	175.499	1.12339	0.427769	2.62615	0.00863559	0.0521406
ATP8A1	214.651	0.747532	0.667653	1.11964	0.262867	0.501018
ATP8A2	5.74285	-0.134836	1.77046	-0.0761587	0.939293	NA
ATP8B1	267.742	0.879206	0.56653	1.55191	0.120683	0.310535
ATP8B2	2455.1	0.506581	0.246849	2.05219	0.0401512	0.151208
ATP8B3	66.355	0.84693	0.612046	1.38377	0.16643	0.381104
ATP8B4	27.8745	4.8302	1.19363	4.04665	5.2e-05	0.0010165
ATP8B5P	1.52343	2.00071	2.56243	0.780784	0.43493	NA
ATP9A	1353.6	1.09128	0.246284	4.43097	9.38e-06	0.000240365
ATP9B	131.772	-0.504301	0.407899	-1.23634	0.216333	0.44566
ATPAF1	1026.26	-0.701899	0.23919	-2.93448	0.00334104	0.0256174
ATPAF2	159.101	0.0189356	0.359679	0.0526458	0.958014	0.982141
ATPIF1	994.687	0.102158	0.341318	0.299306	0.764707	0.888786
ATR	1378.67	-0.322793	0.237365	-1.3599	0.173861	0.392037
ATRAID	1032.48	0.284874	0.249892	1.13999	0.254292	0.491103
ATRIP	325.997	-0.746605	0.300107	-2.48779	0.0128539	0.0694917
ATRN	1890.29	0.712007	0.22668	3.14103	0.00168354	0.0153578
ATRNL1	49.4779	-0.392873	0.63013	-0.62348	0.532969	0.745291
ATRX	2907.48	-0.119628	0.227279	-0.52635	0.598645	0.793214
ATXN1	894.612	0.621266	0.46673	1.3311	0.183155	0.403303
ATXN10	3060.83	-0.706728	0.300123	-2.3548	0.0185329	0.0897198
ATXN1L	1023.61	0.22954	0.308166	0.744856	0.456359	0.684493
ATXN2	1768.48	0.410996	0.280236	1.46661	0.142483	0.34555
ATXN2L	5307.84	0.114959	0.257439	0.446547	0.655202	0.827272
ATXN3	430.946	0.260706	0.288756	0.90286	0.3666	0.60771
ATXN3L	0	NA	NA	NA	NA	NA
ATXN7	1157.41	0.336085	0.276504	1.21548	0.224184	0.454232
ATXN7L1	192.453	0.225661	0.358284	0.629838	0.5288	0.74234
ATXN7L2	180.132	-0.332689	0.363825	-0.914421	0.360496	0.602112
ATXN7L3	1586.01	0.278996	0.238166	1.17143	0.241424	0.474976
ATXN7L3B	3297.07	-0.225048	0.282172	-0.797556	0.425128	0.658151
ATXN8OS	0.163997	-0.754678	4.06809	-0.185512	0.852828	NA
AUH	140.12	0.480058	0.41548	1.15543	0.247914	0.483667
AUNIP	137.642	-1.46686	0.539637	-2.71824	0.00656299	0.0428561
AUP1	2005.41	-0.0570499	0.229457	-0.24863	0.803647	0.908407
AURKA	1499.68	-1.06169	0.475785	-2.23144	0.0256517	0.111879
AURKAIP1	932.443	-0.547456	0.241789	-2.26419	0.0235627	0.105574
AURKAPS1	54.3039	2.10988	0.628846	3.35517	0.000793166	0.0086784
AURKB	732.189	-1.44855	0.538283	-2.69105	0.00712284	0.0453108
AURKC	19.0055	1.63328	0.853008	1.91473	0.055527	0.187605
AUTS2	1690.23	-0.368183	0.434016	-0.848316	0.396262	0.635118
AVEN	406.694	-0.385363	0.27233	-1.41506	0.15705	0.366786
AVIL	29.6151	2.35112	0.717098	3.27866	0.00104301	0.0107007
AVL9	1998.11	0.319726	0.254231	1.25762	0.20853	0.436601
AVP	0	NA	NA	NA	NA	NA
AVPI1	227.401	2.67913	0.466075	5.74828	9.02e-09	6.79e-07
AVPR1A	1.15647	2.40893	3.28354	0.733638	0.463169	NA
AVPR1B	0.169971	1.01411	4.06912	0.249222	0.803189	NA
AVPR2	0.87144	0.984835	3.97653	0.247662	0.804396	NA
AWAT1	0	NA	NA	NA	NA	NA
AWAT2	1.47208	1.02782	3.05758	0.336156	0.736754	NA
AXDND1	7.71137	2.34056	1.36495	1.71476	0.0863884	0.250034
AXIN1	916.761	0.074457	0.297381	0.250376	0.802297	0.907683
AXIN2	151.869	-0.290124	0.422494	-0.686694	0.492276	0.713242
AXL	4404.22	-0.122057	0.325222	-0.375304	0.707435	0.858044
AZGP1	15.8706	2.02288	1.09001	1.85584	0.0634766	0.204865
AZGP1P1	0	NA	NA	NA	NA	NA
AZI2	1061.48	-0.0328136	0.260654	-0.12589	0.899819	0.956816
AZIN1	3994.6	0.000270081	0.219206	0.00123209	0.999017	0.999563
AZIN1-AS1	11.54	1.23202	0.976856	1.26121	0.207233	0.435353
AZIN2	95.0902	2.11995	0.518979	4.08485	4.41e-05	0.000884627
AZU1	0	NA	NA	NA	NA	NA
B2M	1140.6	1.3933	0.321267	4.33689	1.45e-05	0.000346261
B3GALNT1	737.26	-1.4998	0.301728	-4.97068	6.67e-07	2.58e-05
B3GALNT2	1253.93	-0.637508	0.234569	-2.71778	0.00657205	0.0428968
B3GALT1	129.389	-1.17258	0.631175	-1.85777	0.0632023	0.204285
B3GALT2	20.3314	1.07354	1.04877	1.02363	0.306011	0.548668
B3GALT4	0	NA	NA	NA	NA	NA
B3GALT5	5.2453	0.727935	2.74772	0.264923	0.791069	NA
B3GALT5-AS1	3.06366	-0.0624902	3.16125	-0.0197675	0.984229	NA
B3GALT6	527.174	-0.79038	0.396571	-1.99304	0.0462573	0.166423
B3GAT1	355.378	0.190846	0.581927	0.327956	0.742945	0.877773
B3GAT2	1.1316	1.02919	3.27274	0.314472	0.753162	NA
B3GAT3	675.812	0.267693	0.271045	0.987632	0.323333	0.56705
B3GLCT	359.824	-0.743884	0.297627	-2.49939	0.0124409	0.0679234
B3GNT2	420.626	0.661747	0.345941	1.91289	0.055762	0.188273
B3GNT3	3.16856	1.45865	2.8482	0.512131	0.608559	NA
B3GNT4	4.90764	0.378841	1.47884	0.256175	0.797815	NA
B3GNT5	1300.32	-1.03795	0.311773	-3.32918	0.000871018	0.00938161
B3GNT6	0.160791	1.00623	4.06776	0.247366	0.804625	NA
B3GNT7	25.6455	1.52478	0.75616	2.01647	0.0437504	0.160882
B3GNT8	0.511526	0.988709	4.00851	0.246653	0.805177	NA
B3GNT9	275.783	0.997892	0.340593	2.92987	0.00339102	0.0258952
B3GNTL1	11.0604	-0.275721	1.0151	-0.271619	0.785915	0.898776
B4GALNT1	387.942	-0.611048	0.380109	-1.60756	0.107931	0.290458
B4GALNT2	0	NA	NA	NA	NA	NA
B4GALNT3	34.996	0.970072	0.858328	1.13019	0.258397	0.496435
B4GALNT4	679.14	0.438478	0.394184	1.11237	0.26598	0.504685
B4GALT1	1246.39	1.0091	0.438714	2.30014	0.0214405	0.0989199
B4GALT1-AS1	2.49774	2.06635	2.16732	0.953413	0.340381	NA
B4GALT2	1044	0.0138392	0.292961	0.047239	0.962323	0.984168
B4GALT3	1231.92	0.0197289	0.240165	0.0821471	0.93453	0.973219
B4GALT4	454.233	0.795933	0.286836	2.77487	0.00552234	0.0376011
B4GALT4-AS1	0	NA	NA	NA	NA	NA
B4GALT5	4321.01	0.041073	0.275638	0.149011	0.881545	0.947926
B4GALT6	317.539	-0.527956	0.368106	-1.43425	0.151501	0.358745
B4GALT7	297.275	0.647565	0.30403	2.12994	0.0331768	0.133829
B4GAT1	608.243	0.440687	0.344554	1.27901	0.200895	0.427448
B9D1	80.0896	-0.014318	0.452616	-0.0316339	0.974764	0.989847
B9D2	50.4971	-0.747996	0.55011	-1.35972	0.173918	0.392037
BAALC	1756.78	1.04144	0.62832	1.65749	0.0974195	0.270832
BAALC-AS1	7.74149	0.489661	1.21397	0.403356	0.686686	0.846013
BAALC-AS2	4.24125	2.46979	1.97514	1.25044	0.21114	NA
BAAT	2.97145	2.43719	2.14399	1.13675	0.255641	NA
BABAM1	1562.61	-0.273766	0.26966	-1.01522	0.309999	0.553311
BACE1	2217.63	-0.320596	0.386556	-0.829365	0.406898	0.64466
BACE1-AS	30.8844	0.0428925	0.682659	0.0628315	0.949901	0.979075
BACE2	1615.48	0.327754	0.342029	0.958264	0.33793	0.580392
BACH1	2561.67	0.921634	0.457886	2.0128	0.0441355	0.162062
BACH1-IT2	0.874208	3.26082	3.96192	0.82304	0.410485	NA
BACH2	157.214	0.202463	0.587091	0.344859	0.730201	0.870663
BAD	352.942	0.0964046	0.319564	0.301676	0.762899	0.888213
BAG1	582.353	-0.114711	0.322714	-0.355458	0.722247	0.866322
BAG2	983.667	-0.814399	0.303759	-2.68107	0.00733873	0.0463236
BAG3	1099.37	0.300127	0.290287	1.0339	0.301184	0.542955
BAG4	1010.94	-0.237273	0.361889	-0.65565	0.512049	0.729922
BAG5	1491.4	-0.223585	0.253214	-0.882988	0.377243	0.61751
BAG6	4.89097	0.904814	1.97177	0.458885	0.646317	NA
BAGE	0	NA	NA	NA	NA	NA
BAGE2	0	NA	NA	NA	NA	NA
BAGE3	0	NA	NA	NA	NA	NA
BAGE4	0	NA	NA	NA	NA	NA
BAGE5	0	NA	NA	NA	NA	NA
BAHCC1	617.378	0.195364	0.39753	0.491444	0.623112	0.808343
BAHD1	1105.93	0.126521	0.243063	0.520526	0.602697	0.795974
BAIAP2	593.305	0.466	0.36397	1.28032	0.200431	0.426642
BAIAP2-AS1	483.159	0.0461191	0.363889	0.126739	0.899147	0.956635
BAIAP2L1	403.539	-0.0141733	0.387137	-0.0366106	0.970795	0.98799
BAIAP2L2	24.6631	-0.0472834	0.918577	-0.0514746	0.958947	0.982566
BAIAP3	349.44	1.71842	0.419221	4.09907	4.15e-05	0.000840895
BAK1	406.69	0.116534	0.273167	0.426604	0.669668	0.836767
BAMBI	472.903	1.90904	0.397214	4.80606	1.54e-06	5.21e-05
BANCR	5.61245	1.81386	1.96784	0.921754	0.356657	NA
BANF1	1932.74	-0.641777	0.237724	-2.69967	0.00694078	0.0445569
BANF2	0	NA	NA	NA	NA	NA
BANK1	7.33618	1.32587	1.69368	0.782836	0.433723	0.665708
BANP	207.999	-0.0920539	0.342398	-0.26885	0.788045	0.899952
BAP1	1944.1	-0.0614012	0.223165	-0.275138	0.78321	0.897545
BARD1	543.703	-1.31794	0.272077	-4.84402	1.27e-06	4.47e-05
BARHL1	0	NA	NA	NA	NA	NA
BARHL2	0	NA	NA	NA	NA	NA
BARX1	0.730183	2.40397	4.01109	0.599332	0.548951	NA
BARX2	0.186737	1.01637	4.0695	0.249754	0.802778	NA
BASP1	2328.95	1.54976	0.295328	5.24761	1.54e-07	7.55e-06
BASP1P1	0	NA	NA	NA	NA	NA
BATF	0	NA	NA	NA	NA	NA
BATF2	92.6311	1.9083	0.566373	3.36933	0.00075351	0.00835032
BATF3	157.947	-0.631496	0.544137	-1.16055	0.245826	0.481274
BAX	1067.72	-0.0461266	0.361492	-0.127601	0.898465	0.956306
BAZ1A	2282.72	-0.888167	0.280059	-3.17136	0.00151729	0.0142167
BAZ1B	4674.12	-0.586666	0.234871	-2.49782	0.012496	0.0680292
BAZ2A	3861.65	0.613499	0.329989	1.85915	0.0630063	0.203956
BAZ2B	954.462	0.080915	0.239938	0.337232	0.735942	0.873999
BBC3	338.31	1.7405	0.411002	4.23478	2.29e-05	0.00051553
BBIP1	280.366	-0.146135	0.39278	-0.372052	0.709854	0.859255
BBOX1	37.8971	2.90556	1.26459	2.29764	0.0215824	0.0993685
BBOX1-AS1	4.05253	1.11839	1.96993	0.567732	0.570217	NA
BBS1	335.705	0.439649	0.377189	1.16559	0.24378	0.478181
BBS10	526.15	0.0536417	0.287747	0.18642	0.852116	0.932456
BBS12	70.4997	0.0361474	0.52896	0.0683368	0.945518	0.977552
BBS2	715.075	0.947451	0.31456	3.01198	0.00259546	0.0213025
BBS4	469.816	0.343769	0.323517	1.0626	0.287964	0.528818
BBS5	233.899	-0.230002	0.36026	-0.638433	0.523192	0.737908
BBS7	434.135	0.0652077	0.35944	0.181415	0.856042	0.934341
BBS9	205.303	0.745536	0.424547	1.75607	0.0790758	0.236322
BBX	3422.89	0.105817	0.227993	0.464123	0.64256	0.81946
BCAM	696.586	0.431164	0.336336	1.28194	0.199863	0.426215
BCAN	2330.88	0.416634	0.451411	0.922959	0.356028	0.598341
BCAP29	1022.5	-0.0699446	0.245072	-0.285404	0.775334	0.894067
BCAP31	1828.07	0.22623	0.248934	0.908796	0.363458	0.604538
BCAR1	1217.08	-0.084894	0.35346	-0.24018	0.810191	0.912537
BCAR3	788.895	0.806781	0.279878	2.88262	0.00394388	0.0291612
BCAR4	0.679883	1.6387	4.01439	0.408206	0.683122	NA
BCAS1	13.7143	3.39031	1.3249	2.55892	0.0104999	0.060296
BCAS2	1016.39	-0.0150103	0.252518	-0.0594424	0.9526	0.979929
BCAS3	184.197	1.47409	0.332639	4.43151	9.36e-06	0.000240167
BCAS4	73.5582	0.831231	0.475427	1.74839	0.0803966	0.238762
BCAT1	8379.37	-0.57249	0.274307	-2.08704	0.0368844	0.143326
BCAT2	535.901	0.024509	0.277688	0.0882608	0.929669	0.970159
BCCIP	1923.24	-0.632257	0.229051	-2.76033	0.00577428	0.0389314
BCDIN3D	190.522	0.00991416	0.379626	0.0261156	0.979165	0.991703
BCDIN3D-AS1	18.1623	1.5669	0.841409	1.86224	0.0625696	0.202976
BCHE	1692.12	-0.940351	0.36474	-2.57814	0.00993329	0.0579652
BCKDHA	403.429	1.3741	0.299066	4.59463	4.34e-06	0.000126246
BCKDHB	184.052	-0.53324	0.43137	-1.23616	0.216401	0.44566
BCKDK	802.665	-0.605681	0.294685	-2.05535	0.0398454	0.150346
BCL10	586.025	0.113749	0.259358	0.438581	0.660965	0.830622
BCL11A	53.8792	-0.372079	3.95138	-0.0941644	0.924979	0.968468
BCL11B	119.008	-0.770717	0.634276	-1.21511	0.224323	0.454377
BCL2	349.373	-0.157297	0.339843	-0.462851	0.643471	0.820112
BCL2A1	502.809	5.42808	0.746507	7.27131	3.56e-13	8.42e-11
BCL2L1	1387.12	0.400611	0.377403	1.06149	0.288466	0.529364
BCL2L10	0.866107	1.70907	3.97536	0.429915	0.667257	NA
BCL2L11	488.581	0.684682	0.507009	1.35043	0.176877	0.395955
BCL2L12	317.253	-0.844438	0.368195	-2.29345	0.0218219	0.100106
BCL2L13	1647.93	0.288016	0.251273	1.14623	0.251701	0.488418
BCL2L14	0.944055	-0.922	3.96862	-0.232322	0.816288	NA
BCL2L15	5.87004	-0.109019	1.40116	-0.0778067	0.937982	NA
BCL2L2	821.131	0.551909	0.251502	2.19445	0.028203	0.11963
BCL2L2-PABPN1	0	NA	NA	NA	NA	NA
BCL3	487.805	0.531922	0.525203	1.01279	0.311159	0.55447
BCL6	1880.31	1.5159	0.437548	3.46455	0.000531127	0.00635297
BCL6B	3.84112	1.7297	2.44698	0.706869	0.479648	NA
BCL7A	701.708	0.0557831	0.300634	0.185551	0.852797	0.932681
BCL7B	749.753	-0.389018	0.255282	-1.52388	0.127539	0.321565
BCL7C	587.532	-0.547077	0.292257	-1.8719	0.06122	0.200055
BCL9	1032.2	-0.310773	0.259137	-1.19926	0.230426	0.461375
BCL9L	1467.94	0.452445	0.26182	1.72808	0.0839743	0.245773
BCLAF1	2889.88	-0.944293	0.231302	-4.08252	4.46e-05	0.000891185
BCO1	0.974493	1.92572	3.9392	0.488862	0.62494	NA
BCO2	35.7312	1.37444	0.639263	2.15004	0.0315517	0.129411
BCOR	795.898	-0.46832	0.247099	-1.89528	0.0580558	0.193705
BCORL1	514.702	0.137954	0.281856	0.489449	0.624524	0.809235
BCORP1	0.317385	0.124104	4.02003	0.0308715	0.975372	NA
BCR	1229.43	0.197777	0.279855	0.706711	0.479746	0.702319
BCRP2	6.50651	0.163432	1.58308	0.103237	0.917775	0.966002
BCRP3	3.18198	4.23661	2.39358	1.76999	0.0767293	NA
BCS1L	705.694	-0.340818	0.250635	-1.35982	0.173887	0.392037
BCYRN1	2.13205	-0.255029	2.31062	-0.110373	0.912114	NA
BDH1	0.50022	1.16995	4.02657	0.290557	0.77139	NA
BDH2	263.301	-0.198494	0.400336	-0.495818	0.620023	0.806338
BDKRB1	54.4787	0.68746	1.0726	0.640929	0.521569	0.736764
BDKRB2	140.078	2.19397	0.755402	2.90437	0.00367992	0.0276688
BDNF	251.084	2.66951	0.692863	3.85287	0.00011674	0.00195535
BDNF-AS	28.8063	0.534607	0.835735	0.639684	0.522378	0.737271
BDP1	1.43989	-1.17568	2.55181	-0.460723	0.644997	NA
BEAN1	26.3698	1.06166	0.933286	1.13755	0.25531	0.492378
BEAN1-AS1	0.965532	1.17217	3.96967	0.295281	0.767779	NA
BECN1	1129.35	0.402589	0.251851	1.59852	0.109927	0.294101
BECN2	0	NA	NA	NA	NA	NA
BEGAIN	254.076	1.12271	0.404703	2.77416	0.0055344	0.0376662
BEND2	0.347529	1.80145	4.03835	0.446086	0.655535	NA
BEND3	295.064	-0.738311	0.354115	-2.08495	0.0370742	0.143709
BEND3P3	1.52378	2.71763	2.99956	0.906009	0.364931	NA
BEND4	2.06589	0.630513	3.32364	0.189706	0.84954	NA
BEND5	53.0444	-1.54802	0.760921	-2.0344	0.0419111	0.156144
BEND6	139.345	-0.739584	0.589182	-1.25527	0.20938	0.437571
BEND7	69.3253	0.877026	0.600107	1.46145	0.143892	0.347466
BEST1	18.5328	2.31984	0.972219	2.38613	0.0170268	0.0849332
BEST2	0.857441	3.1478	3.9678	0.793338	0.427581	NA
BEST3	55.3078	-1.05471	0.931507	-1.13226	0.257526	0.49514
BEST4	4.36838	2.58726	1.81491	1.42556	0.153997	NA
BET1	546.551	0.951982	0.454513	2.09451	0.0362145	0.141704
BET1L	1250.4	0.697209	0.332186	2.09885	0.0358302	0.140819
BEX1	218.408	0.585327	0.451119	1.2975	0.194459	0.419293
BEX2	104.166	0.64471	0.59708	1.07977	0.280244	0.520691
BEX4	783.367	0.966949	0.395174	2.4469	0.0144093	0.0752412
BEX5	15.8258	2.92605	1.25173	2.3376	0.019408	0.0926239
BFAR	0.169971	1.01411	4.06912	0.249222	0.803189	NA
BFSP1	43.7052	-0.881304	0.6315	-1.39557	0.162843	0.37555
BFSP2	0	NA	NA	NA	NA	NA
BGLAP	0.822881	1.52413	3.70158	0.411753	0.680521	NA
BGLT3	0	NA	NA	NA	NA	NA
BGN	2730.67	1.12106	0.404511	2.77139	0.00558169	0.0378859
BHLHA15	5.15193	1.6259	2.58409	0.629199	0.529219	NA
BHLHA9	0	NA	NA	NA	NA	NA
BHLHB9	228.349	-0.282011	0.461217	-0.611449	0.540902	0.751473
BHLHE22	0.305382	-1.16243	4.04824	-0.287145	0.774001	NA
BHLHE23	0	NA	NA	NA	NA	NA
BHLHE40	911.993	1.79514	0.526003	3.41279	0.000643008	0.00735367
BHLHE40-AS1	3.39289	0.862722	1.771	0.487139	0.62616	NA
BHLHE41	804.377	1.31953	0.41852	3.15286	0.00161682	0.0149043
BHMG1	0.678291	2.91805	3.97705	0.733721	0.463119	NA
BHMT	0	NA	NA	NA	NA	NA
BHMT2	0	NA	NA	NA	NA	NA
BICC1	440.822	0.0671205	0.383743	0.17491	0.86115	0.936884
BICD1	426.517	0.344795	0.331261	1.04085	0.297943	0.539368
BICD2	1572.88	0.272924	0.294915	0.925433	0.354741	0.597136
BID	705.183	-0.416603	0.304827	-1.36669	0.171723	0.389457
BIK	2.13242	1.31075	2.31509	0.566177	0.571273	NA
BIN1	1134	0.172718	0.270694	0.638055	0.523438	0.738102
BIN2	0.169971	1.01411	4.06912	0.249222	0.803189	NA
BIN3	329.225	-0.0659549	0.294361	-0.224062	0.822709	0.918963
BIN3-IT1	5.98311	1.50571	1.42389	1.05746	0.290302	NA
BIRC2	1424.22	0.485983	0.281277	1.72778	0.0840284	0.245883
BIRC3	1272.99	2.97757	0.822326	3.62091	0.000293571	0.00397278
BIRC5	2083.11	-1.32988	0.43055	-3.08879	0.00200975	0.0175816
BIRC6	2866.02	0.0897808	0.262963	0.341421	0.732787	0.872549
BIRC6-AS2	0	NA	NA	NA	NA	NA
BIRC7	0	NA	NA	NA	NA	NA
BIRC8	0	NA	NA	NA	NA	NA
BISPR	95.9318	1.10244	0.489964	2.25004	0.0244465	0.107897
BIVM	384.543	-0.522317	0.286366	-1.82395	0.0681599	0.214741
BIVM-ERCC5	0	NA	NA	NA	NA	NA
BLACAT1	46.6609	0.21326	0.992708	0.214826	0.829903	0.922642
BLACE	0	NA	NA	NA	NA	NA
BLCAP	868.171	0.48697	0.291072	1.67302	0.0943236	0.264802
BLID	3.44839	0.76046	1.99813	0.380586	0.703511	NA
BLK	2.20859	2.11214	3.18555	0.663038	0.507306	NA
BLM	790.66	-1.72917	0.449176	-3.84964	0.000118289	0.00197058
BLMH	1071.29	-1.02035	0.261717	-3.89869	9.67e-05	0.00168145
BLNK	0.684702	0.685789	3.9891	0.171916	0.863504	NA
BLOC1S1	89.9613	-0.308363	0.449896	-0.68541	0.493086	0.713774
BLOC1S1-RDH5	0	NA	NA	NA	NA	NA
BLOC1S2	612.102	-0.212846	0.440016	-0.483723	0.628583	0.810944
BLOC1S3	233.934	1.05111	0.363331	2.89298	0.00381603	0.0284241
BLOC1S4	255.493	0.124684	0.319012	0.390845	0.695912	0.850952
BLOC1S5	1.02803	0.153475	3.44509	0.044549	0.964467	NA
BLOC1S5-TXNDC5	0	NA	NA	NA	NA	NA
BLOC1S6	2435.54	0.00365202	0.242249	0.0150755	0.987972	0.995031
BLVRA	598.425	0.0566356	0.263161	0.215213	0.829602	0.922577
BLVRB	253.766	1.41922	0.366729	3.86995	0.000108856	0.00185841
BLZF1	876.814	0.443464	0.271807	1.63154	0.102776	0.28118
BMF	63.4716	2.80199	0.571834	4.9	9.58e-07	3.53e-05
BMI1	73.1132	-0.743556	0.518853	-1.43308	0.151836	0.359258
BMP1	708.359	0.473598	0.270331	1.75192	0.0797874	0.237792
BMP10	0.50832	2.16721	4.01937	0.539191	0.589755	NA
BMP15	0.160791	1.00623	4.06776	0.247366	0.804625	NA
BMP2	652.91	1.88691	0.475299	3.96994	7.19e-05	0.00132602
BMP2K	732.547	-0.718207	0.270066	-2.65937	0.00782864	0.048526
BMP3	1.7337	1.69601	2.85248	0.594574	0.552128	NA
BMP4	31.9197	-1.44149	0.903814	-1.59489	0.110736	0.29538
BMP5	1.87611	2.49238	2.91651	0.854579	0.392784	NA
BMP6	23.3773	2.2127	1.06387	2.07986	0.0375381	0.144841
BMP7	153.288	0.0951598	0.931363	0.102173	0.91862	0.966286
BMP7-AS1	0	NA	NA	NA	NA	NA
BMP8A	32.1576	2.31606	0.894708	2.58863	0.00963597	0.056667
BMP8B	124.364	0.379394	0.423332	0.896209	0.370141	0.611684
BMPER	3.84351	1.31924	1.89287	0.696955	0.485831	NA
BMPR1A	652.092	-1.03864	0.324623	-3.19952	0.00137656	0.0132519
BMPR1B	554.431	-0.549692	0.294234	-1.86821	0.0617323	0.201078
BMPR1B-AS1	2.52437	0.00486288	1.84198	0.00264002	0.997894	NA
BMPR2	1303.2	-0.0620653	0.259181	-0.239467	0.810743	0.912701
BMS1	2249.68	-0.536858	0.258244	-2.07888	0.0376288	0.14499
BMS1P17	0	NA	NA	NA	NA	NA
BMS1P18	0	NA	NA	NA	NA	NA
BMS1P20	332.141	0.226255	0.290997	0.777518	0.436853	0.667939
BMS1P21	4.09854	0.376668	1.61	0.233955	0.81502	NA
BMS1P4	90.3564	0.419193	0.454497	0.922322	0.35636	0.598599
BMS1P5	41.7234	-0.0676757	0.586568	-0.115376	0.908147	0.960408
BMS1P6	35.4209	-0.0851338	0.655999	-0.129777	0.896743	0.955621
BMX	5.63346	2.60634	2.27781	1.14423	0.252528	NA
BNC1	999.307	-0.788232	0.592037	-1.33139	0.18306	0.403299
BNC2	200.759	-0.0176464	0.600736	-0.0293746	0.976566	0.990716
BNIP1	268.396	0.0844225	0.377901	0.223399	0.823225	0.918963
BNIP2	2007.65	0.0709889	0.260492	0.272519	0.785223	0.898604
BNIP3	744.574	0.305265	0.297353	1.02661	0.304605	0.54691
BNIP3L	2404.55	1.01535	0.252283	4.02466	5.71e-05	0.00109785
BNIPL	35.5413	3.44112	1.08128	3.18244	0.00146038	0.0138216
BOC	1334.89	-0.00553261	0.532631	-0.0103873	0.991712	0.996794
BOD1	1394.33	0.19412	0.369462	0.525412	0.599297	0.793716
BOD1L1	2731.72	0.43745	0.243449	1.79689	0.0723534	0.222783
BOD1L2	0	NA	NA	NA	NA	NA
BOK	95.5056	-0.0849205	0.453628	-0.187203	0.851502	0.932207
BOK-AS1	0	NA	NA	NA	NA	NA
BOLA1	114.288	0.227142	0.468872	0.484443	0.628071	0.810903
BOLA2	0	NA	NA	NA	NA	NA
BOLA2B	0	NA	NA	NA	NA	NA
BOLA3	332.891	-0.516041	0.311438	-1.65696	0.0975278	0.270984
BOLA3-AS1	258.911	-0.152637	0.357293	-0.427203	0.669231	0.836291
BOLL	0.160791	1.00623	4.06776	0.247366	0.804625	NA
BOP1	1102.57	-1.16002	0.303063	-3.82765	0.000129371	0.00211151
BORA	298.634	-0.910296	0.555501	-1.63869	0.101277	0.278186
BPESC1	0	NA	NA	NA	NA	NA
BPGM	495.026	0.446633	0.26335	1.69597	0.089892	0.256855
BPHL	202.392	-0.261614	0.429994	-0.608414	0.542913	0.753007
BPI	0.543445	2.17697	4.01976	0.541567	0.588117	NA
BPIFA1	0	NA	NA	NA	NA	NA
BPIFA2	0	NA	NA	NA	NA	NA
BPIFA3	0	NA	NA	NA	NA	NA
BPIFA4P	0	NA	NA	NA	NA	NA
BPIFB1	0.330762	1.80002	4.03801	0.445769	0.655764	NA
BPIFB2	0	NA	NA	NA	NA	NA
BPIFB3	0.160791	1.00623	4.06776	0.247366	0.804625	NA
BPIFB4	0.186737	1.01637	4.0695	0.249754	0.802778	NA
BPIFB6	0.321583	1.41017	4.04788	0.348371	0.727561	NA
BPIFC	0.186737	1.01637	4.0695	0.249754	0.802778	NA
BPNT1	787.922	-0.711764	0.358602	-1.98483	0.0471636	0.168195
BPTF	3071.11	-0.201912	0.231842	-0.870906	0.383806	0.6239
BPY2	0	NA	NA	NA	NA	NA
BPY2B	0	NA	NA	NA	NA	NA
BPY2C	0	NA	NA	NA	NA	NA
BRAF	418.675	0.425997	0.31956	1.33308	0.182507	0.40286
BRAP	730.63	0.330965	0.260127	1.27232	0.20326	0.430992
BRAT1	539.59	-0.466397	0.288308	-1.6177	0.105727	0.286306
BRCA1	766.135	-1.69107	0.303555	-5.5709	2.53e-08	1.66e-06
BRCA2	608.919	-1.45297	0.449489	-3.23249	0.00122717	0.012122
BRCAT107	0.169971	1.01411	4.06912	0.249222	0.803189	NA
BRCAT54	32.1017	0.702695	0.806081	0.871742	0.383349	0.623547
BRCC3	596.983	-1.62835	0.43868	-3.71194	0.00020568	0.00303568
BRD1	875.833	-0.0235891	0.264283	-0.0892568	0.928878	0.969867
BRD2	46.0424	0.357259	0.635984	0.561743	0.574291	0.776403
BRD3	1264.13	-0.221181	0.279645	-0.790936	0.428981	0.661581
BRD4	2748.68	-0.111921	0.222506	-0.503001	0.614964	0.803347
BRD7	955.117	-0.375753	0.248221	-1.51378	0.130081	0.325535
BRD7P3	0.534266	2.1738	4.01861	0.540933	0.588554	NA
BRD8	1032	-0.0831669	0.283434	-0.293426	0.769196	0.89106
BRD9	1180.54	-0.130506	0.245384	-0.531842	0.594835	0.790764
BRDT	1.01226	2.54353	3.44563	0.738189	0.460399	NA
BRDTP1	0	NA	NA	NA	NA	NA
BRE	487.865	0.267539	0.342899	0.780227	0.435257	0.666778
BRE-AS1	47.4519	3.44074	1.05269	3.26854	0.00108105	0.011009
BREA2	0	NA	NA	NA	NA	NA
BRF1	403.102	-0.303213	0.327465	-0.925941	0.354477	0.596825
BRF2	325.595	0.579104	0.313499	1.84723	0.064714	0.2074
BRI3	898.626	1.13534	0.341847	3.3212	0.000896307	0.00957853
BRI3BP	168.707	-1.15588	0.36904	-3.13214	0.00173538	0.01571
BRICD5	37.9748	0.0817091	0.608219	0.134342	0.893132	0.953503
BRINP1	46.6513	1.72408	1.07655	1.60149	0.109269	0.293167
BRINP2	279.411	-2.61307	1.93094	-1.35326	0.175971	0.394713
BRINP3	776.045	-1.82797	0.613315	-2.98047	0.00287804	0.0229492
BRIP1	498.948	-2.17184	0.386891	-5.61358	1.98e-08	1.35e-06
BRIX1	2164.73	-0.731877	0.350918	-2.08561	0.037014	0.143645
BRK1	1948.58	-0.0496757	0.237318	-0.209321	0.834198	0.924492
BRMS1	527.34	-0.375132	0.290221	-1.29257	0.196159	0.421757
BRMS1L	383.496	-0.230949	0.304103	-0.759443	0.447588	0.676362
BROX	1652.98	0.0623066	0.245839	0.253445	0.799925	0.906613
BRPF1	634.785	-0.121352	0.292262	-0.415216	0.677984	0.841258
BRPF3	1579.75	0.216633	0.262562	0.825074	0.40933	0.64655
BRS3	0.347529	1.80145	4.03835	0.446086	0.655535	NA
BRSK1	616.067	0.775674	0.279058	2.77962	0.00544223	0.0372735
BRSK2	201.548	0.838866	0.77005	1.08937	0.275992	0.515588
BRWD1	1474.17	0.475257	0.340445	1.39599	0.162718	0.37533
BRWD1-AS1	1.13871	0.282662	3.34911	0.0843991	0.932739	NA
BRWD1-IT2	4.06422	0.174592	1.56221	0.11176	0.911014	NA
BRWD3	884.058	0.0558148	0.315696	0.176799	0.859666	0.936407
BSCL2	30.1815	0.799753	0.665353	1.202	0.229364	0.460461
BSDC1	1034.31	1.02287	0.241649	4.23288	2.31e-05	0.00051835
BSG	6696.56	0.287159	0.271173	1.05895	0.289622	0.530851
BSN	56.6938	0.500971	0.578124	0.866545	0.386191	0.625639
BSN-AS2	3.82668	2.29868	1.89231	1.21475	0.224462	NA
BSND	0.96055	0.929527	3.9807	0.233508	0.815367	NA
BSPH1	0	NA	NA	NA	NA	NA
BSPRY	0.186737	1.01637	4.0695	0.249754	0.802778	NA
BST1	30.9206	-1.21835	0.720516	-1.69094	0.0908481	0.258738
BST2	1829.64	1.57126	0.611478	2.56961	0.0101813	0.0589578
BSX	0	NA	NA	NA	NA	NA
BTAF1	2212.96	0.534437	0.336555	1.58796	0.112295	0.297652
BTBD1	3087.98	0.153689	0.218888	0.702134	0.482595	0.704516
BTBD10	650.148	-0.125319	0.293032	-0.427665	0.668895	0.836291
BTBD11	213.323	1.45426	0.893021	1.62847	0.103425	0.282496
BTBD16	2.75319	1.31673	1.80382	0.729966	0.465411	NA
BTBD17	64.0311	-0.745942	1.10897	-0.672642	0.501175	0.720731
BTBD18	0.160791	1.00623	4.06776	0.247366	0.804625	NA
BTBD19	89.3721	0.506938	0.478849	1.05866	0.289754	0.530851
BTBD2	1463.55	-0.106287	0.23861	-0.445443	0.656	0.827618
BTBD3	1244.25	-0.147509	0.23841	-0.61872	0.536101	0.747719
BTBD6	531.388	-0.438537	0.390947	-1.12173	0.261977	0.500267
BTBD7	0	NA	NA	NA	NA	NA
BTBD8	8.53522	1.33872	1.16341	1.15069	0.24986	0.486015
BTBD9	416.477	0.281076	0.365571	0.768869	0.441971	0.671927
BTC	17.833	0.636712	1.00318	0.634692	0.525629	0.739726
BTD	170.956	0.434248	0.383509	1.1323	0.257507	0.49514
BTF3	6434.14	-0.277778	0.223606	-1.24227	0.214139	0.443587
BTF3L4	1076.25	-0.0245748	0.25129	-0.0977945	0.922095	0.967282
BTF3P11	0	NA	NA	NA	NA	NA
BTG1	3233.24	1.46094	0.237487	6.15164	7.67e-10	7.79e-08
BTG2	2957.78	0.661833	0.357316	1.85223	0.0639923	0.205915
BTG3	924.925	0.440876	0.492352	0.89545	0.370547	0.61186
BTG4	0.834701	1.9668	3.97829	0.494382	0.621036	NA
BTK	11.7983	1.13038	1.39708	0.809098	0.418459	0.652866
BTLA	2.19494	0.906275	1.9669	0.460762	0.644969	NA
BTN1A1	2.20372	1.17567	2.19093	0.536609	0.591538	NA
BTN2A1	838.621	0.508952	0.245643	2.07192	0.038273	0.146578
BTN2A2	216.666	0.820982	0.413394	1.98596	0.0470383	0.168075
BTN2A3P	66.7344	0.198132	0.511041	0.387703	0.698236	0.852348
BTN3A1	766.92	1.80116	0.330309	5.45296	4.95e-08	2.94e-06
BTN3A2	604.485	1.46442	0.291585	5.02229	5.11e-07	2.05e-05
BTN3A3	400.342	1.36159	0.276755	4.91984	8.66e-07	3.24e-05
BTNL10	0	NA	NA	NA	NA	NA
BTNL2	0	NA	NA	NA	NA	NA
BTNL3	0.347529	1.80145	4.03835	0.446086	0.655535	NA
BTNL8	0.492119	-0.0963907	4.01694	-0.0239961	0.980856	NA
BTNL9	0.514731	-0.227013	4.00019	-0.0567506	0.954744	NA
BTRC	682.469	0.431348	0.272111	1.58519	0.112922	0.298583
BUB1	2261.36	-1.19256	0.547912	-2.17655	0.0295142	0.123326
BUB1B	2193.09	-1.53365	0.450435	-3.40481	0.000662106	0.00752124
BUB3	2489.51	-0.446553	0.306232	-1.45822	0.144781	0.348944
BUD13	448.749	-0.858047	0.308934	-2.77744	0.00547884	0.0374582
BUD31	1474.44	-0.0743075	0.273545	-0.271647	0.785894	0.898776
BVES	325.674	0.110339	0.380993	0.289609	0.772115	0.89253
BVES-AS1	7.81881	-1.10288	1.28596	-0.857632	0.391096	0.630106
BYSL	884.081	-0.616618	0.239277	-2.577	0.00996611	0.0580673
BZRAP1	20.9532	1.82006	0.949169	1.91753	0.0551712	0.186807
BZRAP1-AS1	20.8683	0.531478	0.799368	0.664873	0.506132	0.725062
BZW1	3747.71	-0.831082	0.284845	-2.91766	0.00352664	0.026662
BZW2	2441.31	-0.96809	0.268572	-3.60459	0.000312651	0.00416034
C10orf10	63.8393	2.36629	0.563968	4.19578	2.72e-05	0.000594217
C10orf105	2.50374	2.02559	2.32365	0.871727	0.383358	NA
C10orf107	7.55464	-0.420946	1.24918	-0.336978	0.736133	0.87409
C10orf11	14.356	0.969479	1.01877	0.951614	0.341293	0.583852
C10orf111	3.33061	0.503794	1.64171	0.306871	0.758942	NA
C10orf113	0	NA	NA	NA	NA	NA
C10orf12	227.176	-0.572078	0.327956	-1.74438	0.0810936	0.239891
C10orf120	0.160791	1.00623	4.06776	0.247366	0.804625	NA
C10orf126	3.16134	0.185747	2.33671	0.0794909	0.936642	NA
C10orf128	1.01985	1.92956	3.96894	0.486164	0.626851	NA
C10orf131	3.1319	-0.296568	1.9949	-0.148663	0.881819	NA
C10orf142	0	NA	NA	NA	NA	NA
C10orf2	1191.84	-0.250583	0.340225	-0.736522	0.461413	0.688732
C10orf25	41.4467	0.39737	0.635673	0.625117	0.531894	0.744652
C10orf32	112.724	-0.394818	0.510686	-0.773112	0.439456	0.670159
C10orf32-ASMT	0	NA	NA	NA	NA	NA
C10orf35	70.6791	0.87461	0.475174	1.84061	0.0656787	0.209693
C10orf53	0	NA	NA	NA	NA	NA
C10orf54	28.0049	1.18854	0.769606	1.54434	0.122505	0.313719
C10orf55	23.3639	-0.169173	0.963174	-0.175641	0.860576	0.936644
C10orf62	0.675523	0.676644	3.98783	0.169677	0.865264	NA
C10orf67	1.35005	-1.17528	3.83939	-0.306112	0.759519	NA
C10orf71	0	NA	NA	NA	NA	NA
C10orf71-AS1	0	NA	NA	NA	NA	NA
C10orf76	471.204	-0.0104923	0.296674	-0.0353665	0.971787	0.988485
C10orf82	1.43873	0.770768	3.96962	0.194167	0.846045	NA
C10orf88	330.216	0.211353	0.326014	0.648295	0.516794	0.733451
C10orf90	34.6796	0.937283	0.924309	1.01404	0.310566	0.553919
C10orf91	0.186737	1.01637	4.0695	0.249754	0.802778	NA
C10orf95	2.81954	0.104656	1.80706	0.057915	0.953816	NA
C10orf99	0.695057	2.51684	4.00368	0.628632	0.52959	NA
C11orf1	192.945	0.197286	0.393864	0.500897	0.616443	0.804322
C11orf16	0	NA	NA	NA	NA	NA
C11orf21	1.85542	0.36999	3.4946	0.105875	0.915682	NA
C11orf24	1439.84	0.27524	0.229385	1.19991	0.230176	0.461208
C11orf30	840.019	-0.208281	0.305913	-0.680849	0.495967	0.716234
C11orf31	1014.17	-0.303207	0.276176	-1.09787	0.27226	0.511495
C11orf39	0	NA	NA	NA	NA	NA
C11orf40	0	NA	NA	NA	NA	NA
C11orf42	0	NA	NA	NA	NA	NA
C11orf44	1.38552	-2.59921	3.98325	-0.652535	0.514056	NA
C11orf45	13.5378	0.257552	1.39648	0.18443	0.853676	0.933036
C11orf49	427.038	-0.116089	0.368411	-0.315106	0.752681	0.882453
C11orf52	0	NA	NA	NA	NA	NA
C11orf53	0	NA	NA	NA	NA	NA
C11orf54	507.181	0.603904	0.456389	1.32322	0.185761	0.406559
C11orf57	1185.57	-0.50174	0.247259	-2.02921	0.0424373	0.157507
C11orf58	1781.05	-0.520685	0.227606	-2.28766	0.0221574	0.101063
C11orf63	84.718	0.797329	0.443866	1.79633	0.0724423	0.22292
C11orf65	5.74527	1.01802	1.53673	0.662457	0.507678	NA
C11orf68	731.542	0.410822	0.342638	1.199	0.230529	0.461453
C11orf70	120.777	-0.198771	0.397996	-0.499429	0.617477	0.805066
C11orf71	144.953	0.600781	0.467387	1.2854	0.198651	0.425304
C11orf72	1.19687	2.62067	3.23096	0.811112	0.417301	NA
C11orf73	523.996	-0.39719	0.265836	-1.49411	0.135146	0.333467
C11orf74	135.661	-0.222922	0.431644	-0.516449	0.605541	0.797118
C11orf80	86.2296	0.322528	0.462095	0.697969	0.485196	0.706962
C11orf84	705.11	-0.394852	0.264858	-1.49081	0.136012	0.334682
C11orf85	0.681496	1.79323	3.94969	0.454018	0.649816	NA
C11orf86	0.350734	0.128484	4.02002	0.0319609	0.974503	NA
C11orf87	4.52165	0.870035	2.26489	0.38414	0.700874	NA
C11orf88	0.648147	1.31599	3.99111	0.329729	0.741604	NA
C11orf91	6.59285	-0.357268	1.33442	-0.267733	0.788905	0.900209
C11orf94	1.50018	0.460709	2.1911	0.210263	0.833462	NA
C11orf95	720.635	-0.536128	0.324813	-1.65058	0.0988253	0.273385
C11orf96	568.352	2.25573	0.598237	3.77063	0.000162836	0.00253165
C11orf97	0.339941	1.42118	4.04857	0.351034	0.725563	NA
C11orf98	21.4731	0.276931	0.819251	0.338029	0.735341	0.873423
C12orf10	787.781	0.0447175	0.248569	0.1799	0.857231	0.934985
C12orf29	882.496	-0.063856	0.405745	-0.15738	0.874946	0.944465
C12orf4	584.537	-0.895926	0.359724	-2.49059	0.0127531	0.0690701
C12orf40	0.186737	1.01637	4.0695	0.249754	0.802778	NA
[truncated: 24,488 more rows]
